# Supplementary material for: Quantifiable peptide library bridges the gap for proteomics based biomarker discovery and validation on breast cancer
Source: Sci Rep. 2023 Jun 2;13:8991. doi: 10.1038/s41598-023-36159-4 (PMC10238494; doi:10.1038/s41598-023-36159-4)
Supplement: Supplementary file 1 — Supplementary Information. [file 41598_2023_36159_MOESM1_ESM.xlsx]

## Sheet: Supplementary_Data_S1
Accession No.	Gene	Peptide	Detection_Serum	Detection_Plasma
P04217	A1BG	ATWSGAVLAGR	O	O
P04217	A1BG	GVTFLLR	O	O
P04217	A1BG	LLELTGPK	O	O
P04217	A1BG	SGLSTGWTQLSK	O	O
P04217	A1BG	SSTSPDR	O	O
P01023	A2M	AAQVTIQSSGTFSSK	O	O
P01023	A2M	AHTSFQISLSVSYTGSR	O	O
P01023	A2M	AIGYLNTGYQR	O	O
P01023	A2M	ALLAYAFALAGNQDK	O	O
P01023	A2M	FEVQVTVPK	O	O
P01023	A2M	FQVDNNNR	O	O
P01023	A2M	GEAFTLK	O	O
P01023	A2M	GHFSISIPVK	O	O
P01023	A2M	GPTQEFK	O	O
P01023	A2M	IAQWQSFQLEGGLK	O	O
P01023	A2M	LHTEAQIQEEGTVVELTGR	O	O
P01023	A2M	LLIYAVLPTGDVIGDSAK	O	O
P01023	A2M	LPPNVVEESAR	O	O
P01023	A2M	SDIAPVAR	O	O
P01023	A2M	SLNEEAVK	O	O
P01023	A2M	SNHVSR	O	O
P01023	A2M	TAQEGDHGSHVYTK	O	O
P01023	A2M	TEHPFTVEEFVLPK	O	O
P01023	A2M	TEVSSNHVLIYLDK	O	O
P01023	A2M	TGTHGLLVK	O	O
P01023	A2M	VDLSFSPSQSLPASHAHLR	O	O
P01023	A2M	VSVQLEASPAFLAVPVEK	O	O
Q7Z7G0	ABI3BP	FYNIGDQR	O	O
Q15067	ACOX1	AIQAVLR	O	X
Q15067	ACOX1	LVEIAAK	O	X
P11117	ACP2	FVTLLYR	O	X
P11117	ACP2	LTEPVVPK	O	X
P60709	ACTB	AGFAGDDAPR	O	O
Q76LX8	ADAMTS13	AQASLR	O	O
Q76LX8	ADAMTS13	YGSQLAPETFYR	O	O
Q76LX8	ADAMTS13	YVVAGK	O	X
Q8TE59	ADAMTS19	NISIVDNEK	O	O
Q86TH1	ADAMTSL2	NVTGTPLTGDK	O	X
Q9Y653	ADGRG1	VLGIVVQNTK	O	X
Q15848	ADIPOQ	GDIGETGVPGAEGPR	O	O
Q8N302	AGGF1	TQVEELSK	O	X
P01019	AGT	ALQDQLVLVAAK	O	O
P01019	AGT	DPTFIPAPIQAK	O	O
P01019	AGT	LDTEDK	O	O
P01019	AGT	LQAILGVPWK	O	O
P01019	AGT	SLDFTELDVAAEK	O	O
P01019	AGT	TSPVDEK	O	O
P02765	AHSG	AHYDLR	O	X
P02765	AHSG	ATLSEK	O	O
P02765	AHSG	FSVVYAK	O	X
P02765	AHSG	HTLNQIDEVK	O	X
P02765	AHSG	VVHAAK	O	X
P02768	ALB	AEFAEVSK	O	O
P02768	ALB	FPKAEFAEVSK	O	O
P02768	ALB	FQNALLVR	O	O
P02768	ALB	HPDYSVVLLLR	O	O
P02768	ALB	LVNEVTEFAK	O	O
P02768	ALB	LVTDLTK	O	O
P02768	ALB	SEVAHR	O	O
P02768	ALB	SLHTLFGDK	O	O
P02768	ALB	TPVSDR	O	O
P02768	ALB	TYETTLEK	O	O
P02768	ALB	VPQVSTPTLVEVSR	O	O
P02768	ALB	YLYEIAR	O	O
P05062	ALDOB	FPALTQEQK	O	X
P05062	ALDOB	LSFSYGR	O	X
P02760	AMBP	ETLLQDFR	O	O
P02760	AMBP	HHGPTITAK	O	O
P03950	ANG	ATAGFR	O	O
Q9Y5C1	ANGPTL3	LESLLEEK	O	O
P15144	ANPEP	ALEQALEK	O	X
P15144	ANPEP	SIQLPTTVR	O	X
P58335	ANTXR2	LDGLVPSYAEK	O	X
P08758	ANXA5	VLTEIIASR	X	O
Q16853	AOC3	LGPGLVDAAQAR	O	O
O95782	AP2A1	YLETADYAIR	O	O
P02743	APCS	AYSDLSR	O	O
P02743	APCS	IVLGQEQDSYGGK	O	O
P02743	APCS	VFVFPR	O	O
P02743	APCS	VGEYSLYIGR	O	O
P02647	APOA1	AKPALEDLR	O	O
P02647	APOA1	DYVSQFEGSALGK	O	O
P02647	APOA1	PALEDLR	O	O
P02647	APOA1	VQPYLDDFQK	O	O
P02647	APOA1	VSFLSALEEYTK	O	O
P02652	APOA2	SPELQAEAK	O	O
P06727	APOA4	DKVNSFFSTFK	O	O
P06727	APOA4	ISASAEELR	O	O
P06727	APOA4	LAPLAEDVR	O	O
P06727	APOA4	QLTPYAQR	O	O
P04114	APOB	FVTQAEGAK	O	O
P04114	APOB	SVGFHLPSR	O	O
P04114	APOB	VEDIPLAR	O	O
P02654	APOC1	EFGNTLEDK	O	O
P02654	APOC1	EWFSETFQK	O	O
P02654	APOC1	TPDVSSALDk	O	O
P02655	APOC2	TAAQNLYEK	O	O
P02655	APOC2	TYLPAVDEK	O	O
P02656	APOC3	DYWSTVK	O	O
P02656	APOC3	GWVTDGFSSLK	O	O
P55056	APOC4	AWFLESK	O	O
P55056	APOC4	ELLETVVNR	O	O
P05090	APOD	IPTTFENGR	O	O
P05090	APOD	VLNQELR	O	O
P02649	APOE	LGPLVEQGR	O	O
Q13790	APOF	FLVSLALR	X	O
Q13790	APOF	SGVQQLIQYYQDQK	O	O
P02749	APOH	ATVVYQGER	O	O
O14791	APOL1	VAQELEEK	O	O
O95445	APOM	AFLLTPR	O	O
O95445	APOM	FLLYNR	X	O
O95445	APOM	SPHPPEK	X	O
O15511	ARPC5	ALAAGGVGSIVR	O	O
O15511	ARPC5	VDVDEYDENK	O	O
P15289	ARSA	AQLDAAVTFGPSQVAR	O	X
P25311	AZGP1	AGEVQEPELR	O	O
P25311	AZGP1	IDVHWTR	O	O
P25311	AZGP1	SSGAFWK	O	O
P25311	AZGP1	YSLTYIYTGLSK	O	O
P20160	AZU1	QFPFLASIQNQGR	O	O
P61769	B2M	IQVYSR	O	O
P61769	B2M	VEHSDLSFSK	O	O
P61769	B2M	VNHVTLSQPK	O	O
P06276	BCHE	AEEILSR	O	O
P06276	BCHE	FWTSFFPK	O	O
P06276	BCHE	IFFPGVSEFGK	O	O
P06276	BCHE	TLNLAK	O	O
P06276	BCHE	YLTLNTESTR	O	O
P21953	BCKDHB	LPGAGLAR	O	O
P12643	BMP2	SFHHEESLEELPETSGK	O	O
Q8N8U9	BMPER	VPPEDIK	O	O
Q10588	BST1	ALLSPEQR	O	O
P43251	BTD	FNDTEVLQR	O	O
P43251	BTD	ILSGDPYCEK	O	O
P43251	BTD	LSSGLVTAALYGR	O	O
P43251	BTD	SHLIIAQVAK	O	O
P43251	BTD	VDLITFDTPFAGR	O	O
P02747	C1QC	FQSVFTVTR	O	O
P02747	C1QC	GEPGLPGHPGK	O	O
P02747	C1QC	TNQVNSGGVLLR	O	O
P00736	C1R	GLTLHLK	O	O
Q9NZP8	C1RL	APEGFAVR	O	O
Q9NZP8	C1RL	GQESSTDIK	O	O
Q9NZP8	C1RL	GSEAINAPGDNPAK	O	O
Q9NZP8	C1RL	LGNFPWQAFTSIHGR	O	O
Q9NZP8	C1RL	LGNHPVHR	O	O
Q9NZP8	C1RL	LPVAPR	O	O
Q9NZP8	C1RL	TAHLHK	X	O
Q9NZP8	C1RL	VVVHPDYR	O	O
P09871	C1S	EDTPNSVWEPAK	O	O
P09871	C1S	GDSGGAFAVQDPNDK	O	O
P09871	C1S	GFQVVVTLR	O	O
P09871	C1S	IIGGSDADIK	O	O
P09871	C1S	LLEVPEGR	O	O
P09871	C1S	LPVAPLR	O	O
P09871	C1S	LQVIFK	O	O
P09871	C1S	SSNNPHSPIVEEFQVPYNK	O	O
P09871	C1S	TNFDNDIALVR	O	O
P09871	C1S	VEDPESTLFGSVIR	O	O
P06681	C2	AVISPGFDVFAK	O	O
P06681	C2	DHENELLNK	O	O
P06681	C2	FGHGDK	O	O
P06681	C2	GESGGAVFLER	O	O
P06681	C2	HAFILQDTK	O	O
P06681	C2	LDVDWR	O	O
P06681	C2	LNINLK	O	O
P06681	C2	SSGQWQTPGATR	O	O
P06681	C2	TAVDHIR	O	O
P06681	C2	VNVGDPK	O	O
P06681	C2	VNVGDPKSQWGK	O	O
P01024	C3	DFDFVPPVVR	O	O
P01024	C3	GYTQQLAFR	O	O
P01024	C3	TGLQEVEVK	O	O
P0C0L4	C4A	ANSFLGEK	O	O
P0C0L5	C4B	ASSFLGEK	O	O
P04003	C4BPA	EDVYVVGTVLR	O	O
P04003	C4BPA	GYILVGQAK	O	O
P04003	C4BPA	LSLEIEQLELQR	O	O
P04003	C4BPA	TWYPEVPK	O	O
P20851	C4BPB	ALLAFQESK	O	O
P01031	C5	DINYVNPVIK	O	O
P01031	C5	IPLDLVPK	O	O
P01031	C5	NADYSYSVWK	O	O
P01031	C5	TDAPDLPEENQAR	O	O
P01031	C5	YVLSPYK	O	O
Q86SI9	C5ORF38	GLASGR	X	O
P13671	C6	ALNHLPLEYNSALYSR	O	O
P13671	C6	ALQEYAAK	O	O
P13671	C6	GFVVAGPSR	O	O
P13671	C6	GSSGLEEK	O	O
P13671	C6	QLEWGLER	O	O
P13671	C6	SENINHNSAFK	O	O
P13671	C6	SEYGAALAWEK	O	O
P13671	C6	SISLIR	O	O
P13671	C6	TFSEWLESVK	O	O
P13671	C6	TLNICEVGTIR	X	O
P13671	C6	TSNPYR	O	O
P10643	C7	VLFYVDSEK	O	O
P07357	C8A	AGIQER	O	O
P07357	C8A	HTSLGPLEAK	O	O
P07357	C8A	LYYGDDEK	O	O
P07357	C8A	SLLQPNK	O	O
P07357	C8A	STITYR	O	O
P07357	C8A	VQTAHFK	O	O
P07358	C8B	GILNEIK	O	O
P07358	C8B	IGGAIEEVYVSLGVSVGK	O	O
P07358	C8B	IPGIFELGISSQSDR	O	O
P07358	C8B	LPLEYSYGEYR	O	O
P07358	C8B	SDLEVAHYK	O	O
P07358	C8B	SGFSFGFK	O	O
P07358	C8B	SVFLHAR	O	O
P07358	C8B	YEFILK	O	O
P07358	C8G	AGQLSVK	O	O
P07358	C8G	FLLQAR	O	O
P07360	C8G	FLQEQGHR	O	O
P07360	C8G	QLYGDTGVLGR	O	O
P07358	C8G	RPASPISTIQPK	O	O
P07358	C8G	SLPVSDSVLSGFEQR	O	O
P07358	C8G	VQEAHLTEDQIFYFPK	O	O
P02748	C9	AIEDYINEFSVR	O	O
P02748	C9	ALPTTYEK	O	O
P02748	C9	FTPTETNK	O	O
P02748	C9	GEIHLGR	O	O
P02748	C9	ISEGLPALEFPNEK	O	O
P02748	C9	LSPIYNLVPVK	O	O
P02748	C9	RPWNVASLIYETK	O	O
P02748	C9	SIIQEK	O	O
P02748	C9	TEHYEEQIEAFK	O	O
P02748	C9	TSNFNAAISLK	O	O
P02748	C9	VVEESELAR	O	O
P00915	CA1	ESISVSSEQLAQFR	O	O
P00915	CA1	GGPFSDSYR	O	O
P00915	CA1	YSSLAEAASK	O	O
P00918	CA2	EPISVSSEQVLK	O	O
P00918	CA2	GGPLDGTYR	O	O
P00918	CA2	VVDVLDSIK	O	O
P49913	CAMP	AIDGINQR	O	O
P04040	CAT	GAGAFGYFEVTHDITK	O	O
P04040	CAT	LFAYPDTHR	O	X
P04040	CAT	LNVITVGPR	O	O
P04040	CAT	TPIAVR	O	O
P04040	CAT	VANYQR	O	O
P04040	CAT	VFEHIGK	O	O
I3L3R5	CCER2	SLWQGAER	O	O
P55774	CCL18	YISDLK	O	O
P08571	CD14	ATVNPSAPR	O	O
P08571	CD14	ELTLEDLK	O	X
P08571	CD14	FPAIQNLALR	O	O
P08571	CD14	LTVGAAQVPAQLLVGALR	O	O
P08571	CD14	VDADADPR	O	O
P08571	CD14	VLAYSR	O	O
Q86VB7	CD163	INPASLDK	O	O
P16070	CD44	FAGVFHVEK	X	O
P16070	CD44	TGSFGVTAVTVGDSNSNVNR	X	O
P16070	CD44	YGFIEGHVVIPR	X	O
O43866	CD5L	IWLDNVR	O	O
O43866	CD5L	LEVLHK	O	O
O43866	CD5L	LVGGLHR	O	O
O43866	CD5L	SLSPSFR	O	O
O43866	CD5L	VEVEQK	O	O
P42081	CD86	FDSVHSK	O	O
P42081	CD86	IHIPER	O	X
P55290	CDH13	INENTGSVSVTR	O	O
P55290	CDH13	SIVVSPILIPENQR	O	O
P55290	CDH13	TLFVHAR	O	O
P33151	CDH5	VDAETGDVFAIER	O	O
P33151	CDH5	YGQFDR	O	O
P33151	CDH5	YTFVVPEDTR	O	O
P06731	CEACAM5	EIIYPNASLLIQNIIQNDTGFYTLHVIK	O	X
P06731	CEACAM5	SDSVILNVLYGPDAPTISPLNTSYR	O	X
P53567	CEBPG	AQDTLQR	O	O
Q8WUJ3	CEMIP	YIGVGK	O	X
P23141	CES1	ELIPEATEK	O	O
P11597	CETP	ASYPDITGEK	O	X
P11597	CETP	VIQTAFQR	O	O
P00751	CFB	DISEVVTPR	O	O
P00751	CFB	YGLVTYATYPK	O	O
P00746	CFD	ATLGPAVRPLPWQR	O	O
P00746	CFD	LYDVLR	O	O
P00746	CFD	VQVLLGAHSLSQPEPSK	O	O
P08603	CFH	GEWVALNPLR	O	O
P08603	CFH	IDVHLVPDR	O	O
P08603	CFH	NGFYPATR	O	O
P08603	CFH	SSNLIILEEHLK	O	O
P08603	CFH	SSQESYAHGTK	O	O
P08603	CFH	TGESVEFVCK	O	O
P08603	CFH	VGEVLK	O	O
P36980	CFHR2	INHGILYDEEK	O	O
P36980	CFHR2	SGYHPTK	O	O
P36980	CFHR2	STISAEK	O	O
Q02985	CFHR3	GWSPTPR	O	O
Q92496	CFHR4	VYLPWSR	O	O
Q9BXR6	CFHR5	ENYLLPEAK	O	O
Q9BXR6	CFHR5	IAGVNIK	O	O
Q9BXR6	CFHR5	VGDVLK	O	O
P05156	CFI	AQLGDLPWQVAIK	O	O
P05156	CFI	FSVSLK	O	O
P05156	CFI	IVIEYVDR	O	O
P05156	CFI	LVDQDK	O	O
P05156	CFI	VFSLQWGEVK	O	O
P10645	CHGA	ILSILR	O	O
P10645	CHGA	GPGPQLR	O	O
P10645	CHGA	VAHQLQALR	O	O
O00533	CHL1	GDLYFANVEEK	O	O
O00533	CHL1	GNPEPTFSWTK	O	O
O00533	CHL1	IENVSYQDK	O	O
O00533	CHL1	IGGDLPK	O	O
O00533	CHL1	TAVTANLDIR	O	O
O00533	CHL1	LTVNSSNSIK	O	O
O00533	CHL1	TTVILPLAPFVR	O	O
O00533	CHL1	VIAVNEVGR	O	O
O00533	CHL1	VTWSTVPK	O	O
O75339	CILP	IVGPLEVNVR	O	O
P05452	CLEC3B	LDTLAQEVALLK	X	O
O75503	CLN5	LAEFGAEFK	X	O
P10909	CLU	SGSGLVGR	O	O
Q96KN2	CNDP1	WNYIEGTK	X	O
Q05707	COL14A1	VVIESLQDR	X	O
P02462	COL4A1	ILYHGYSLLYVQGNER	O	X
P08572	COL4A2	GGVSAVPGFR	X	O
P27658	COL8A1	GLPGPIGPK	O	O
Q9BWP8	COLEC11	VFIGINDLEK	O	O
P00450	CP	GEFYIGSK	O	O
P00450	CP	QYTDSTFR	O	O
Q96IY4	CPB2	IHIGSSFEK	O	O
Q96IY4	CPB2	YPLYVLK	O	O
Q96IY4	CPB2	YSFTIELR	O	O
O75976	CPD	ALIEWIR	O	O
O75976	CPD	GFVLDATDGR	O	X
P15169	CPN1	SIPQVSPVR	O	O
P22792	CPN2	LTVSIEAR	O	X
P24387	CRHBP	FTLVVPHQHR	O	X
P02741	CRP	AFVFPK	O	O
P02741	CRP	ESDTSYVSLK	O	O
P02741	CRP	GYSIFSYATK	O	O
Q9NQ79	CRTAC1	DVAAEAGVSK	O	O
Q9NQ79	CRTAC1	LVNIAVDER	O	O
Q49AN0	CRY2	VAELPTPELPSK	O	O
P01034	CST3	ALDFAVGEYNK	O	O
Q96CG8	CTHRC1	VLFSGSLR	O	O
P07339	CTSD	VSTLPAITLK	O	O
Q8N907	DAND5	AFLGLQK	O	X
P09172	DBH	TPEGLTLLFK	O	O
Q30KP9	DEFB135	SGPNVYIQK	X	O
Q9UBT3	DKK4	DTAQAPEIFQR	O	O
Q16610	ECM1	ELLALIQLER	O	O
Q16610	ECM1	LLPAQLPAEK	O	O
O94769	ECM2	NNITSSGIGPK	O	X
P00533	EGFR	ITDFGLAK	O	X
P00533	EGFR	LFGTSGQK	O	X
O15372	EIF3H	GEPPLPEEDLSK	O	X
O00472	ELL2	SLESVLSR	O	X
Q5UCC4	EMC10	DVAALNGLYR	O	X
P17813	ENG	TPALVR	O	O
P06733	ENO1	YNQLLR	O	X
O43491	EPB41L2	VEGDNIYVR	O	O
Q9NZ08	ERAP1	ILASTQFEPTAAR	O	O
P04626	ERBB2	ILHNGAYSLTLQGLGISWLGLR	O	X
P04626	ERBB2	SLTEILK	O	X
P21860	ERBB3	IPALDPEK	O	O
P00742	F10	TGIVSGFGR	O	O
P00742	F10	TPITFR	O	O
P00742	F10	VTAFLK	O	O
P03951	F11	GEWPWQVTLHTTSPTQR	O	O
P03951	F11	TAAISGYSFK	O	O
P00748	F12	EQPPSLTR	O	O
P00748	F12	LHEAFSPVSYQHDLALLR	O	O
P00748	F12	VVGGLVALR	O	O
P05160	F13B	IAQYYYTFK	O	O
P00734	F2	ETWTANVGK	O	O
P00734	F2	VTGWGNLK	O	O
P00734	F2	YGFYTHVFR	O	O
P12259	F5	FTVNNLAEPQK	O	X
P12259	F5	YLDSTFTK	O	O
P08709	F7	FSLVSGWGQLLDR	O	O
P08709	F7	TLAFVR	O	O
P00740	F9	FGSGYVSGWGR	O	O
P00740	F9	IIPHHNYNAAINK	O	O
P00740	F9	SALVLQYLR	O	O
P16930	FAH	LGEPIPISK	O	O
Q8WUF8	FAM172A	YEALGEIITK	O	O
Q9Y6R7	FCGBP	GNPAVSYVR	O	O
Q9Y6R7	FCGBP	YDLAFVVASQATK	O	O
Q15485	FCN2	VDGSVDFYR	O	X
O75636	FCN3	QDGSVDFFR	O	O
O75636	FCN3	YGIDWASGR	O	O
Q9UGM5	FETUB	GSVQYLPDLDDK	O	X
Q9UGM5	FETUB	LVVLPFPK	O	O
Q9UGM5	FETUB	VNDAQEYR	O	O
P02671	FGA	GDSTFESK	X	O
P02671	FGA	GSESGIFTNTK	X	O
P02671	FGA	TVIGPDGHK	X	O
P02671	FGA	VTSGSTTTTR	X	O
P02675	FGB	EDGGGWWYNR	X	O
P02675	FGB	QGFGNVATNTDGK	X	O
P02675	FGB	YQISVNK	X	O
P02679	FGG	LDGSVDFK	X	O
P02679	FGG	VELEDWNGR	X	O
P02679	FGG	YLQEIYNSNNQK	X	O
P02751	FN1	IYLYTLNDNAR	O	X
P02751	FN1	SDTVPSPR	O	O
P02751	FN1	SSPVVIDASTAIDAPSNLR	O	X
P02751	FN1	STTPDITGYR	O	O
P02751	FN1	SYTITGLQPGTDYK	O	O
P02751	FN1	VDVIPVNLPGEHGQR	O	X
P23945	FSHR	GAFSGFGDLEK	O	X
P23945	FSHR	VPLITVSK	O	X
Q12841	FSTL1	LDSSEFLK	O	X
Q6MZW2	FSTL4	VLVVDIQAQK	O	O
Q9NY28	GALNT8	AITSIINR	X	O
P02774	GC	LPDATPTELAK	O	O
Q92820	GGH	NLDGISHAPNAVK	O	O
Q92820	GGH	YYIAASYVK	O	O
Q9H4G4	GLIPR2	ASASDGSSFVVAR	O	O
Q9H4G4	GLIPR2	EAQQYSEALASTR	O	X
P07359	GP1BA	LTQLNLDR	O	O
P07359	GP1BA	LTSLPLGALR	O	O
P40197	GP5	LTEVLLGHNSWR	O	X
P40197	GP5	YLGVTLSPR	O	X
P80108	GPLD1	GAVYVYFGSK	O	O
P80108	GPLD1	LYPTYSTK	O	O
Q16538	GPR162	LSLGSPESR	O	O
P22352	GPX3	FYTFLK	O	O
P22352	GPX3	QEPGENSEILPTLK	O	X
P22352	GPX3	TTVSNVK	O	O
P22352	GPX3	YVRPGGGFVPNFQLFEK	O	X
P06396	GSN	AGALNSNDAFVLK	O	O
P06396	GSN	GGVASGFK	O	O
P06396	GSN	TPITVVK	O	O
P15170	GSPT1	SVDGPIR	O	X
P06028	GYPB	SYISSQTNGETGQLVHR	O	X
Q14520	HABP2	EEFHEQSFR	O	O
Q14520	HABP2	VVLGDQDLK	O	O
P69905	HBA1	FLASVSTVLTSK	O	O
P69905	HBA1	VDPVNFK	O	O
P69905	HBA1	VGAHAGEYGAEALER	O	O
P69905	HBA1	VLSPADK	O	O
P68871	HBB	SAVTALWGK	O	O
P02042	HBD	TAVNALWGK	O	O
P02042	HBD	VNVDAVGGEALGR	O	O
O43612	HCRT	SGPPGLQGR	X	O
Q9H0R4	HDHD2	ALPDFK	O	O
P07686	HEXB	VEPLDFGGTQK	O	X
Q04756	HGFAC	YEYLEGGDR	O	O
Q9BX68	HINT2	AVAATGVR	O	X
P00738	HP	TEGDGVYTLNNEK	O	O
P00739	HPR	NYAEVGR	O	O
P00739	HPR	VGYVSGWGQSDNFK	O	O
P00739	HPR	VTSIQHWVQK	O	O
P02790	HPX	NFPSPVDAAFR	O	O
P04196	HRG	ALDLINK	O	O
P04196	HRG	DGYLFQLLR	O	O
P04196	HRG	GGEGTGYFVDFSVR	O	O
P04196	HRG	IADAHLDR	O	O
P08238	HSP90AB1	FYEAFSK	O	O
P14625	HSP90B1	LIINSLYK	O	O
P14625	HSP90B1	YLNFVK	O	O
P98160	HSPG2	LEGDTLIIPR	O	O
Q12794	HYAL1	WAFNWDTK	O	O
P05362	ICAM	AQLLLK	O	O
P05362	ICAM	LLGIETPLPK	O	O
P05362	ICAM	VILPR	O	O
Q9UMF0	ICAM5	AEAWPPAQISWR	O	O
O75144	ICOSLG	GLYDVVSVLR	O	O
O00458	IFRD1	QAALEGIK	O	X
P0DOX2	IGA2	GTTVTVSSASPTSPK	O	O
P05019	IGF1	GFYFNKPTGYGSSSR	O	X
P01344	IGF2	GFYFSRPASR	O	O
P35858	IGFALS	ANVFVQLPR	O	O
P35858	IGFALS	LEYLLLSR	O	O
P35858	IGFALS	TFTPQPPGLER	O	O
P18065	IGFBP2	LIQGAPTIR	O	O
P17936	IGFBP3	ALAQCAPPPAVCAELVR	O	O
P17936	IGFBP3	ALAQC[CAM]APPPAVC[CAM]AELVR	O	O
P17936	IGFBP3	FLNVLSPR	O	O
P17936	IGFBP3	GASSAGLGPVVR	O	X
P17936	IGFBP3	IIIIK	O	O
P17936	IGFBP3	YGQPLPGYTTK	O	O
P22692	IGFBP4	LPGGLEPK	O	O
P24592	IGFBP6	APAVAEENPK	O	X
P24592	IGFBP6	HLDSVLQQLQTEVYR	O	O
P01876	IGHA1	TPLTATLSK	O	O
P01877	IGHA2	DASGATFTWTPSSGK	O	O
P01880	IGHD	TFPEIQR	O	O
P01857	IGHG1	ALPAPIEK	O	O
P01857	IGHG1	GPSVFPLAPSSK	O	O
P01859	IGHG2	EEQFNSTFR	O	O
P01861	IGHG4	GLPSSIEK	O	O
P01871	IGHM	GFPSVLR	O	O
P01871	IGHM	GVALHRPDVYLLPPAR	O	O
P01871	IGHM	VSVFVPPR	O	O
P01871	IGHM	VTSTLTIK	O	O
P0DTW3	IGHV1-38-4	QVQLVQSWAEVR	X	O
P01742	IGHV1-69	QVQLVQSGAEVK	O	O
A0A0B4J1V2	IGHV2-26	SYSTSLK	O	O
P01814	IGHV2-70	YYSTSLK	O	O
A0A0B4J1V0	IGHV3-15	TDGGTTDYAAPVK	O	O
A0A0C4DH35	IGHV3-35	THYADSVK	O	O
A0A0C4DH36	IGHV3-38	EVQLVESGGGLVQPR	O	O
P0DTE1	IGHV3-38-3	EVQLVESR	O	O
A0A0A0MS15	IGHV3-49	AYGGTTEYAASVK	O	O
P01780	IGHV3-7	GLEWVANIk	O	O
A0A0B4J1Y9	IGHV3-72	ANSYTTEYAASVK	O	O
A0A0B4J1V6	IGHV3-73	EVQLVESGGGLVQPGGSLK	O	O
A0A0B4J1X5	IGHV3-74	GLVWVSr	O	O
A0A087WSY4	IGHV4-30-2	VTISVDR	O	O
A0A0C4DH38	IGHV5-51	YSPSFQGQVTISADK	O	X
A0A0B4J1U7	IGHV6-1	ITINPDTSK	O	O
A0A0B4J1V7	IGHV7-81	QPGASVK	O	O
P01834	IGKC	DSTYSLSSTLTLSK	O	O
A0A0A0MT89	IGKJ1	WTFGQGTK	O	O
P04430	IGKV1-16	SLIYAASSLQSGVPSK	O	O
P01599	IGKV1-17	LIYAASSLQSGVPSR	O	O
P01594	IGKV1-33	LLIYDASNLETGVPSR	O	O
A0A075B6S9	IGKV1-37	LLIYSASNLQSGVPSR	O	O
P01601	IGKV1D-16	SLIYAASSLQSGVPSR	O	O
P04432	IGKV1D-39	ASQSISSYLNWYQQKPGK	O	O
A0A075B6S6	IGKV2D-30	VSNWDSGVPDR	O	O
P01619	IGKV3-20	EIVLTQSPGTLSLSPGER	O	O
A0A075B6H7	IGKV3-7	ATSIPAR	O	O
A0A087WSY6	IGKV3D-15	LLIYGASIR	O	O
P06312	IGKV4-1	NYLAWYQQKPGQPPK	O	X
A0A0C4DH24	IGKV6-21	YASQSFSGVPSR	O	O
P0DOX8	IGL1	VIIYEVNK	O	O
A0M8Q6	IGLC7	VGVETTKPSK	O	O
A0M8Q6	IGLC7	VTHEGSTVEK	O	O
B9A064	IGLL5	AGVETTKPSK	O	O
B9A064	IGLL5	VTVLGQPK	O	O
A0A075B6I4	IGLV10-54	GLTQPPSVSK	O	O
P01703	IGLV1-40	LLIYGNSNRPSGVPDR	O	O
P01700	IGLV1-47	SGTSASLAISGLR	O	O
P01701	IGLV1-51	LLIYDNNK	O	O
A0A075B6J9	IGLV2-18	VSWYQQPPGTAPK	O	O
P01705	IGLV2-23	RPSGVSNR	O	O
A0A075B6K4	IGLV3-10	SGQAPVLVIYEDSK	O	O
A0A075B6K2	IGLV3-12	FSGSNPGNTATLTISR	O	O
P01718	IGLV3-27	WFQQKPGQAPVLVIYK	O	O
A0A075B6I1	IGLV4-60	FSGSSSGADR	O	O
A0A075B6H9	IGLV4-69	FSGSSSGAER	O	O
A0A0G2JS06	IGLV5-39	IYWYQQKPGSLPR	O	O
P04211	IGLV7-43	ALIYSTSNK	O	O
A0A075B6I9	IGLV7-46	TLIYDTSNK	O	O
A0A075B6I0	IGLV8-61	FSGSILGNK	O	O
A0A0B4J1Y8	IGLV9-49	VGTGGIVGSK	O	O
P35225	IL13	IEVAQFVK	O	X
Q96PD4	IL17F	LDIGIINENQR	O	X
Q9NRM6	IL17RB	YVVVYFR	X	O
P27930	IL1R2	LEGEPVALR	O	X
Q9NPH3	IL1RAP	DLEEPINFR	O	X
Q9NPH3	IL1RAP	LYIEYGIQR	O	X
Q13007	IL24	QLDVEAALTK	O	O
P40189	IL6ST	SYLPQTVR	O	O
P16871	IL7R	SIPDHYFK	O	O
P55103	INHBC	LDFHFSSDR	O	O
Q9Y581	INSL6	LIAQASEK	O	X
O14498	ISLR	LPGLPEGAFR	O	X
O14498	ISLR	TVAAGALASLSHLK	O	O
Q96AB3	ISOC2	LVALAR	O	O
P11215	ITGAM	TIQNQLR	O	O
P19827	ITIH1	AAISGENAGLVR	O	O
P19823	ITIH2	FYNQVSTPLLR	O	O
P19823	ITIH2	IQPSGGTNINEALLR	O	O
Q06033	ITIH3	DYIFGNYIER	O	O
Q06033	ITIH3	EVSFDVELPK	O	O
Q14624	ITIH4	AGFSWIEVTFK	O	O
Q14624	ITIH4	FAHTVVTSR	O	O
Q14624	ITIH4	ILDDLSPR	O	O
Q14624	ITIH4	LALDNGGLAR	O	O
Q14624	ITIH4	NVVFVIDK	O	O
P01591	JCHAIN	IIVPLNNR	O	O
P01591	JCHAIN	IVLVDNk	O	O
P01591	JCHAIN	SSEDPNEDIVER	O	O
O60341	KDM1A	GIFGSSAVPQPK	X	O
Q99706	KIR2DL4	DGVPVPELYNR	O	O
P03952	KLKB1	DSVTGTLPK	O	O
P03952	KLKB1	IAYGTQGSSGYSLR	O	O
P03952	KLKB1	YSPGGTPTAIK	O	O
P01042	KNG1	DFVQPPTK	O	O
P01042	KNG1	TVGSDTFYSFK	O	O
P01042	KNG1	YFIDFVAR	O	O
P08727	KRT	LAADDFR	O	O
P04264	KRT1	SISISVAR	O	O
P13645	KRT10	LENEIQTYR	X	O
P13645	KRT10	SEITELR	O	X
P13645	KRT10	VLDELTLTK	O	O
P13646	KRT13	VLDELTLSK	O	X
P35908	KRT2	YEELQVTVGR	O	X
P35527	KRT9	IGLGGR	O	O
P35527	KRT9	TLLDIDNTR	X	O
P13473	LAMP2	SHTALLR	O	O
Q14847	LASP1	YHEEFEK	O	X
O43561	LAT	LPGSYDSTSSDSLYPR	O	X
P18428	LBP	ITLPDFTGDLR	O	O
P04180	LCAT	SSGLVSNAPGVQIR	O	O
P04180	LCAT	TYSVEYLDSSK	O	O
Q8N3X6	LCORL	TSSVLEGSALQK	X	O
P13796	LCP1	AYYHLLEQVAPK	O	O
P00338	LDHA	LVIITAGAR	O	O
P07195	LDHB	GLTSVINQK	O	O
P07195	LDHB	IVVVTAGVR	O	O
Q08380	LGALS3BP	SDLAVPSELALLK	O	O
Q08380	LGALS3BP	YSSDYFQAPSDYR	O	O
Q3ZCW2	LGALSL	INGDLQITK	O	O
P08519	LPA	GISSTTVTGR	O	O
P08519	LPA	GTFSTTVTGR	O	X
P08519	LPA	GTLSTTITGR	O	O
P08519	LPA	GTYSTTVTGR	O	O
P50851	LRBA	AAFFAER	O	X
P02750	LRG1	DLLLPQPDLR	O	O
P02750	LRG1	GPLQLER	O	O
P02750	LRG1	GQTLLAVAK	O	O
P02750	LRG1	VAAGAFQGLR	O	O
Q07954	LRP1	GVGGAPPTVTLLR	O	O
Q13449	LSAMP	SVDFNR	O	O
Q14766	LTBP1	EIPSLDQEK	O	X
P02788	LTF	YYGYTGAFR	O	O
P51884	LUM	EDAVSAAFK	O	O
P51884	LUM	FNALQYLR	O	O
P51884	LUM	ILGPLSYSK	O	O
Q86SG7	LYG2	FPTWSVAQHLK	O	X
Q9Y5Y7	LYVE1	DQVETALK	O	O
Q9Y5Y7	LYVE1	LLGLSLAGK	O	O
P61626	LYZ	STDYGIFQINSR	O	O
P33908	MAN1A1	GLPPVDFVPPIGVESR	O	O
P33908	MAN1A1	LPEEIQR	O	O
P33908	MAN1A1	VAQDQLR	O	O
P55145	MANF	FYQDLK	O	O
P46821	MAP1B	VLSPLR	O	O
P48740	MASP1	DSDLLSPSDFK	O	O
P48740	MASP1	SDFSNEER	O	O
P31153	MAT2A	GAVLPIR	O	X
O95460	MATN4	GLNVGPNATR	O	O
P11226	MBL2	FQASVATPR	O	O
P43121	MCAM	EVTVPVFYPTEK	O	O
Q96PE7	MCEE	AAAANAVGLFSR	O	O
Q12866	MERTK	GVQINIK	O	X
P08581	MET	SFISGGSTITGVGK	O	X
P08581	MET	TEFTTALQR	O	X
Q5U5Q3	MEX3C	AAELSPEER	O	O
P08493	MGP	NANTFISPQQR	O	O
Q9UNW1	MINPP1	LASLFPALFSR	O	O
P24347	MMP11	ALEGFPR	O	X
P14780	MMP9	AVIDDAFAR	O	X
P14780	MMP9	FQTFEGDLK	O	X
P14780	MMP9	GVVVPTR	O	X
P14780	MMP9	LGLGADVAQVTGALR	O	X
P14780	MMP9	QLAEEYLYR	X	O
Q9H8L6	MMRN2	EAEPLVDIR	O	O
P26927	MST1	SPLNDFQVLR	O	X
P26927	MST1	WDAQIPHQHR	O	O
P26927	MST1	YTPTLR	O	O
P13995	MTHFD2	LVGDVDFEGVR	O	O
Q685J3	MUC17	TVLDNATEVVK	O	X
Q14896	MYBPC3	EGQPLAGEEVSIR	X	O
P43490	NAMPT	AVPEGFVIPR	O	O
P41271	NBL1	AAPPPINK	O	O
P41271	NBL1	LALFPDK	O	X
Q14494	NFE2L1	VQSLYQEVFGR	X	O
Q9Y4A8	NFE2L3	ALGVPFVPR	O	O
Q9NZ94	NLGN3	ELVEQDIQPAR	O	O
Q04721	NOTCH2	ILLDHFANR	O	O
Q15818	NPTX1	LPFVINDGK	X	O
O14786	NRP1	TFPALSTR	O	O
O95156	NXPH2	IISPLR	O	O
Q86UD1	OAF	ALILGELEK	O	O
Q16625	OCLN	WTSPPGVIR	X	O
Q99784	OLFM1	LSAAGGGTLDR	O	X
Q99983	OMD	STNGQTIQLK	X	O
P02763	ORM1	SDVVYTDWK	O	O
P19652	ORM2	EHVAHLLFLR	O	O
Q15113	PCOLCE	YDALEVFAGSGTSGQR	O	X
Q9UHG3	PCYOX1	IFSQETLTK	O	O
P12955	PEPD	AVYEAVLR	O	O
P02776	PF4	TTSQVRPR	O	X
Q96PD5	PGLYRP2	TFTLLDPK	O	O
Q6UXB8	PI16	SPENSLDPK	O	O
Q6UXB8	PI16	WDEELAAFAK	O	O
P01833	PIGR	SPTVVK	O	O
P01833	PIGR	TTVEIK	O	O
P14618	PKM2	GDYPLEAVR	O	O
P04054	PLA2G1B	APYNK	O	X
Q03405	PLAUR	LWEEGEELELVEK	O	X
P00747	PLG	LFLEPTR	O	O
P55058	PLTP	AVEPQLQEEER	O	O
P55058	PLTP	GAFFPLTER	O	O
P27169	PON1	IQNILTEEPK	O	O
P27169	PON1	YVYIAELLAHK	O	O
P02775	PPBP	GKEESLDSDLYAELR	O	O
P02775	PPBP	ICLDPDAPR	O	O
P02775	PPBP	NIQSLEVIGK	O	O
P02775	PPBP	TTSGIHPK	O	O
P62937	PPIA	FEDENFILK	O	X
Q96NZ9	PRAP1	GPILPGTK	O	O
Q06830	PRDX1	QITVNDLPVGR	O	O
P32119	PRDX2	ATAVVDGAFK	O	O
P32119	PRDX2	SVDEALr	O	O
P30041	PRDX6	LPFPIIDDR	O	O
P30041	PRDX6	LSILYPATTGR	O	O
Q92954	PRG4	AIGPSQTHTIR	O	O
Q92954	PRG4	DQYYNIDVPSR	O	O
Q04759	PRKCQ	LSFADR	O	O
P81277	PRLH	TPDINPAWYASR	O	O
P04156	PRNP	GENFTETDVK	O	O
Q9UNN8	PROCR	SQDASDGLQR	O	O
Q9UNN8	PROCR	TLAFPLTIR	O	O
P07225	PROS1	FSAEFDFR	O	O
P07225	PROS1	NNLELSTPLK	O	O
P07225	PROS1	VYFAGFPR	O	O
P22891	PROZ	APDLQDLPWQVK	O	O
P22891	PROZ	DFAEHLLIPR	O	O
Q9GZN4	PRSS22	IVQGVQLR	X	O
P35030	PRSS3	VLEGNEQFINAAK	O	O
P11465	PSG2	FQLSETNR	X	O
P62195	PSMC5	FIGEGAR	O	O
Q9UIG4	PSORS1C2	DLPETGVWLPEPPR	X	O
Q99952	PTPN18	GTLPGR	O	X
Q12913	PTPRJ	AVIPGLR	O	O
Q12913	PTPRJ	DTEVLLVGLEPGTR	O	X
Q12913	PTPRJ	VALTGVR	O	O
Q13332	PTPRS	EAGALGPAR	X	O
Q92626	PXDN	SVYENGFNTPR	O	X
P20742	PZP	TLLVEAEGIEQEK	O	O
Q9UL25	RAB21	TSLVLR	O	X
P15918	RAG1	TVLDQAR	O	O
P02753	RBP4	DPNGLPPEAQK	O	O
P02753	RBP4	YWGVASFLQK	O	O
Q96B86	RGMA	YIGTTIVVR	O	O
P34096	RNASE4	FNTFIHEDIWNIR	O	O
P13489	RNH1	LEDAGVR	O	O
Q8WZ75	ROBO4	LSVAVLR	O	O
Q01973	ROR1	EIYSADYYR	O	O
P39023	RPL3	VAFSVAR	O	X
P18124	RPL7	LAFVIR	O	X
P62424	RPL7A	LVEAIR	X	O
Q15404	RSU1	ALYLSDNDFEILPPDIGK	O	X
Q15404	RSU1	LQILSLR	O	O
Q15404	RSU1	LTVLPPELGNLDLTGQK	O	X
P06703	S100A6	LQDAEIAR	O	O
P05109	S100A8	ALNSIIDVYHK	X	O
P06702	S100A9	DLQNFLK	X	O
P06702	S100A9	NIETIINTFHQYSVK	O	O
P0DJI8	SAA	EANYIGSDK	O	O
P35542	SAA4	GPGGVWAAK	O	O
Q6UWP8	SBSN	VIEGINR	O	O
P11684	SCGB1A1	LVDTLPQKPR	O	O
Q13228	SELENBP1	SQPEPLVVK	O	O
P49908	SELENOP	CINQLLCK	O	O
P49908	SELENOP	DDFLIYDR	O	O
P49908	SELENOP	LPTDSELAPR	O	O
P14151	SELL	AEIEYLEK	O	O
P14151	SELL	TLPFSR	O	O
Q02383	SEMG2	DVSQSSISFQIEK	O	X
P01009	SERPINA1	LSITGTYDLK	O	O
P01009	SERPINA1	QINDYVEK	O	O
P01009	SERPINA1	SVLGQLGITK	O	O
Q9UK55	SERPINA10	FASTFDK	O	O
Q9UK55	SERPINA10	LFDEINPETK	O	O
Q9UK55	SERPINA10	TVIEVDER	O	O
P01011	SERPINA3	ADLSGITGAR	O	O
P01011	SERPINA3	EIGELYLPK	O	O
P29622	SERPINA4	DFYVDENTTVR	O	O
P29622	SERPINA4	FYYLIASETPGK	O	O
P29622	SERPINA4	IAPANADFAFR	O	O
P05154	SERPINA5	AVVEVDESGTR	O	O
P05154	SERPINA5	DFTFDLYR	O	O
P05154	SERPINA5	GFQQLLQELNQPR	O	O
P05154	SERPINA5	IVDLLK	O	O
P05154	SERPINA5	QINDYVAK	O	O
P05154	SERPINA5	TLYLADTFPTNFR	O	O
P08185	SERPINA6	EENFYVDETTVVK	O	O
P08185	SERPINA6	GTWTQPFDLASTR	O	O
P08185	SERPINA6	ITQDAQLK	O	O
P05543	SERPINA7	AQWANPFDPSK	O	O
P01008	SERPINC1	IEDGFSLK	O	O
P01008	SERPINC1	LPGIVAEGR	O	O
P01008	SERPINC1	PFLVFIR	O	O
P01008	SERPINC1	VAEGTQVLELPFK	O	O
P05546	SERPIND1	NYNLVESLK	O	O
P36955	SERPINF1	ELLDTVTAPQK	O	O
P36955	SERPINF1	LSYEGEVTK	O	O
P36955	SERPINF1	TESIIHR	O	O
P08697	SERPINF2	FDPSLTQR	O	O
P08697	SERPINF2	LFGPDLK	O	O
P08697	SERPINF2	PVSLTGK	O	O
P05155	SERPING1	LLDSLPSDTR	O	O
P05155	SERPING1	TLYSSSPR	O	O
P05155	SERPING1	VATTVISK	O	O
Q16586	SGCA	GLQVIEVTAYNR	X	O
P04278	SHBG	TSSSFEVR	O	O
Q5VZ18	SHE	VDPGLPLEK	X	O
Q15465	SHH	QFIPNVAEK	X	O
P08195	SLC3A2	LLTSFLPAQLLR	O	O
Q9H5Y7	SLITRK6	VLVEQTK	O	X
Q13884	SNTB1	TIIQSPYEK	O	O
P08294	SOD3	AVVVHAGEDDLGR	O	O
P08294	SOD3	VTGVVLFR	O	O
O94964	SOGA1	EQAALVSK	O	X
P09486	SPARC	LEAGDHPVELLAR	O	X
P09486	SPARC	NVLVTLYER	O	X
Q6UW49	SPESP1	AATVFNTLK	X	O
P0C7L1	SPINK8	ILFEGLNITK	O	X
Q08629	SPOCK1	DWFGALHEDANR	O	X
Q13103	SPP2	DALSASVVK	O	O
Q13103	SPP2	VLPPGNR	O	O
P10124	SRGN	IQDLNR	O	O
P53597	SUCLG1	LVGGTTPGK	X	O
Q96A49	SYAP1	TIIGDFQK	O	X
P37837	TALDO1	LVPVLSAK	O	X
Q86SX3	TEDC1	ELQALEEELR	O	X
P02787	TF	EGYYGYTGAFR	O	O
P02787	TF	HSTIFENLANK	O	O
P02787	TF	SASDLTWDNLK	O	O
P02787	TF	YLGEEYVK	O	O
P01137	TGFB1	EAVPEPVLLSR	O	O
P01137	TGFB1	GQILSK	O	O
Q15582	TGFBI	ILGDPEALR	O	O
P07996	THBS1	FVFGTTPEDILR	O	O
P07996	THBS1	GFLLLASLR	O	O
P07996	THBS1	GPDPSSPAFR	O	X
P07996	THBS1	GTSQNDPNWVVR	O	O
P07996	THBS1	LVPNPDQk	O	O
P07996	THBS1	TIVTTLQDSIR	O	O
P24821	TNC	VSQTDNSITLEWR	O	X
P22105	TNXB	LGPISADSTTAPLEK	O	O
P60174	TPI1	VIADNVK	O	O
A6NFA1	TRABD2B	AAFQASTR	O	O
Q8WUA8	TSKU	LPELAPSGFR	O	O
P02766	TTR	AADDTWEPFASGK	O	O
P49411	TUFM	TTLTAAITK	O	O
Q15819	UBE2V2	SIPVLAK	O	O
Q9Y6I4	USP3	ELPAVELR	O	X
Q6EMK4	VASN	YLQGSSVQLR	X	O
P19320	VCAM1	LTAFPSESVK	O	O
P19320	VCAM1	SIDGAYTIR	O	O
P19320	VCAM1	SLTLDVQGR	O	O
P19320	VCAM1	VGSQLR	X	O
O95497	VNN1	FGQTPVQER	O	O
P04004	VTN	DVWGIEGPIDAAFTR	O	O
P04004	VTN	FEDGVLDPDYPR	O	O
Q9Y334	VWA7	LLVSAPAPQDR	O	X
P04275	VWF	ALSVVWDR	X	O
P04275	VWF	AVSPLPYLR	O	O
P04275	VWF	HIVTFDGQNFK	O	X
P04275	VWF	ILAGPAGDSNVVK	O	O
P04275	VWF	LSGEAYGFVAR	O	X
P04275	VWF	STSVFAR	O	O
P04275	VWF	VTVFPIGIGDR	O	O
P04275	VWF	YPPGTSLSR	O	O
P04628	WNT1	ETAFIFAITSAGVTHSVAR	O	X
Q86Y38	XYLT1	LQFSEVGTDWDAK	X	O
P07947	YES1	AQFDTLQK	O	O
O60844	ZG16	VWSDYVGGR	X	O
