# Supplementary material for: Quantifiable peptide library bridges the gap for proteomics based biomarker discovery and validation on breast cancer
Source: Sci Rep. 2023 Jun 2;13:8991. doi: 10.1038/s41598-023-36159-4 (PMC10238494; doi:10.1038/s41598-023-36159-4)
Supplement: Supplementary file 2 — Supplementary Information. [file 41598_2023_36159_MOESM2_ESM.xlsx]

## Sheet: Supplementary Data S2
Peptide sequence	Gene	Accession
SPGAPGPLTLK	ZYX	Q15942
DPQTTVIENGR	ZPLD1	Q8TCW7
LFDEINPETK	ZPI	Q9UK55
FASTFDK	ZPI	Q9UK55
GFIYGK	ZPBP2	Q6X784
IVGSTSFPVK	ZPBP	Q9BS86
AVYENELVATR	ZP4	Q12836
TTVFSEEK	ZP3	P21754
LTFISPGQK	ZP2	Q05996
VVDEFGNR	ZP1	P60852
AFSNDSSLTQHQR	ZNF570	Q96NI8
DPAAGAAPFR	ZNF511	Q8NB15
QSAFTELPR	ZNF488	Q96MN9
LTALTLHQR	ZNF449	Q6P9G9
AVTLTNGESSR	ZNF34	Q8IZ26
EDPTQIVYK	ZKSCAN2	Q63HK3
LYGAVAEQLR	ZKSCAN2	Q63HK3
LGDSWDVK	ZG16B	Q96DA0
VWSDYVGGR	ZG16	O60844
YLAEVAAGDDK	YWHAZ	P63104
FLIPNASQAESK	YWHAZ	P63104
AVTEQGAELSNEER	YWHAQ	P68254
NSVVEASEAAYK	YWHAH	P68511
AYSEAHEISK	YWHAG	P61981
EDLVYQAK	YWHAE	P62258
EAAENSLVAYK	YWHAE	P62258
YLSEVASGDNK	YWHAB	P31946
AVYEQGHELSNEER	YWHAB	P31946
AQFDTLQK	YES1	P07947
EDGNEEDK	YBX1	P67809
DALSALAR	XYLT2	Q9H1B5
LQFSEVGTDWDAK	XYLT1	Q86Y38
GVQQLIQR	XPNPEP3	Q9NQH7
YFLQAAK	XPNPEP1	Q9NQW7
LEGFTLPR	XDH	P47989
LGGSNILVTEENK	WWP1	Q9H0M0
LGDYGGAWSR	WSCD2	Q2TBF2
DLINGYIR	WSCD1	Q658N2
EPGLAETLR	WNT9B	O14905
QLAPFHEVGK	WNT9A	O14904
TLGLLGTEGR	WNT8B	Q93098
LFVDSLEK	WNT8A	Q9H1J5
TVFGQELR	WNT7B	P56706
YNEAVHVEPVR	WNT7A	O00755
ALVQLHNNEAGR	WNT6	Q9Y6F9
LELVNSR	WNT5B	Q9H1J7
GYDQFK	WNT5A	P41221
GFHTAQVELAER	WNT4	P56705
YTYFK	WNT3A	P56704
GPPGEGWK	WNT3	P56703
AAGSLGTAGR	WNT2B	Q93097
EAGSLGTAGR	WNT2	P09544
AALLGLAR	WNT16	Q9UBV4
GLQELQDVAADLK	WNT11	O96014
LLQLQALSR	WNT10B	O00744
SAPNDILDLR	WNT10A	Q9GZT5
ETAFIFAITSAGVTHSVAR	WNT1	P04628
VEVLGK	WISP2	O76076
SYQPK	WISP1	O95388
VSELTEEPDSGR	WFIKKN2	Q8TEU8
DGVAVLDAGSYVR	WFIKKN1	Q96NZ8
WHFDFK	WFDC8	Q8IUA0
ALLALGSLESWITAGEHAK	WFDC3	Q8IUB2
ELEEGGNK	WFDC12	Q8WWY7
TQLSPEIK	WFDC10A	Q9H1F0
AEEAGAPGGPR	WFDC1	Q9HC57
AEGLGEAEVR	WDR81	Q562E7
LPLAQLGR	WDR25	Q64LD2
AEAGGGWEGSASYK	WBP2	Q969T9
ALSVVWDR	VWF	P04275
STSVFAR	VWF	P04275
AVSPLPYLR	VWF	P04275
VTVFPIGIGDR	VWF	P04275
ILAGPAGDSNVVK	VWF	P04275
YPPGTSLSR	VWF	P04275
LPGLHNSLVK	VWF	P04275
GLYLETEAGYYK	VWF	P04275
LSGEAYGFVAR	VWF	P04275
IDGSGNFQVLLSDR	VWF	P04275
HIVTFDGQNFK	VWF	P04275
DSETLPSPGEIK	VWDE	Q8N2E2
TPITLLGPR	VWCE	Q96DN2
QAWVSQGGGAK	VWC2	Q2TAL6
LLVSAPAPQDR	VWA7	Q9Y334
YTAFVPVDVSK	VWA5B1	Q5TIE3
LFGTVLESK	VWA3A	A6NCI4
AVVVLTGGR	VWA2	Q5GFL6
APTPGTASR	VWA1	Q6PCB0
DVWGIEGPIDAAFTR	VTNC	P04004
FEDGVLDPDYPR	VTN	P04004
VTESEIK	VTCN1	Q7Z7D3
VVQYYGNFSR	VSTM4	Q8IW00
QAWASNQLK	VSTM2L	Q96N03
VTDANYGELQEHK	VSTM2A	Q8TAG5
VNDSGYK	VSTM1	Q6UX27
GVQHPLR	VPS35	Q96QK1
GDFDENLNYPEQK	VPS29	Q9UBQ0
QQEIILWR	VPS26A	O75436
DYGVSWYQQR	VPREB3	Q9UKI3
SQGPQVPPR	VPREB1	P12018
NIDVLEK	VNN3	Q9NY84
DWASNASSGLTAQAR	VNN1	O95497
FGQTPVQER	VNN1	O95497
GLGDDTALNDAR	VMO1	Q7Z5L0
VYWIDGENEAVYGANK	VLDLR	P98155
VFSSR	VKORC1	Q9BQB6
IGAVQYTYEQR	VIT	Q6UXI7
HADGVFTSDFSK	VIP	P01282
ILLAELEQLK	VIM	P08670
GTNESLER	VIM	P08670
VELQELNDR	VIM	P08670
EEAENTLQSFR	VIM	P08670
AYQGVAAPFPK	VGF	O15240
FGEGVSSPK	VGF	O15240
LATVGELQAAWR	VESICAN	P13611
VIDEEWQR	VEGFD	O43915
HPYSIIR	VEGFD	O43915
AHYNTEILK	VEGFC	P49767
SIDNEWR	VEGFC	P49767
QVHSIIR	VEGFC	P49767
FAAAHYNTEILK	VEGFC	P49767
VVSWIDVYTR	VEGFB	P49765
SWSVYVGAR	VEGFA	P15692
QLELNER	VEGFA	P15692
HLFVQDPQTCK	VEGFA	P15692
HLFVQDPQTC[CAM]K	VEGFA	P15692
FMDVYQR	VEGFA	P15692
GDIFLVR	VCP	P55072
SFLDSGYR	VCL	P18206
FQPTTSTGIAEK	VCAN	P13611
SLTLDVQGR	VCAM1	P19320
VGSQLR	VCAM1	P19320
VPSVYPLDR	VCAM1	P19320
AETGDTVLK	VCAM1	P19320
SIDGAYTIR	VCAM1	P19320
GSYSLVEAQK	VCAM1	P19320
LTAFPSESVK	VCAM1	P19320
VLLVPGPEK	VAT1	Q99536
YLQGSSVQLR	VASN	Q6EMK4
VPLEPGPK	VASN	Q6EMK4
QLVLNVSK	VASH2	Q86V25
GGLPVDEATWER	VASH1	Q7L8A9
SIQENGELK	UXS1	Q8NBZ7
SLVPETSR	UTY	O14607
LEELNQLEK	UTS2B	Q765I0
LTPEELER	UTS2	O95399
YFDGSGGNNHAVEHYR	USP5	P45974
ELPAVELR	USP3	Q9Y6I4
LLENSTLNSK	USP3	Q9Y6I4
YFDENAAEDFEK	USP15	Q9Y4E8
YYDEVEAEGYVK	USP11	P51784
SGTPVSIR	USH2A	O75445
YLPEFR	UROD	P06132
LEGDQISSPR	UPP1	Q16831
AEFEQIVLGK	UPP1	Q16831
VFQEALR	UNC45A	Q9H3U1
ALFQLSR	UNC45A	Q9H3U1
SVFPLSVSDSPAR	UNC13D	Q70J99
DWVSVVTPAR	UMOD	P07911
DSGLTTFFK	ULBP3	Q9BZM4
TEFEDIIK	UGT2B4	P06133
WSDIQK	UGT2B28	Q9BY64
TYSTSYTLEDQNR	UGT1A10	Q9HAW8
ITFSNLGEK	UGGT2	Q9NYU1
EQATTNAR	UCN2	Q96RP3
SPEAAGVQDPSLR	UCN	P55089
NEFENFVEEQNDEQEER	UCMA	Q8WVF2
YLENYDAIR	UCHL3	P15374
GIPDIGIK	UBXN8	O00124
SIPVLAK	UBE2V2	Q15819
TTDIVIR	UBE2O	Q9C0C9
ADLAEEYSK	UBE2L3	P68036
GEIAGPPDTPYEGGR	UBE2K	P61086
LLDEELYSR	UBA7	P41226
ELAEAVAGGR	UBA2	Q9UBT2
GDGAELIWDK	UBA2	Q9UBT2
LSEADIR	TYMP	P19971
ILVDSR	TXNRD2	Q9NNW7
LYAGSTVK	TXNRD1	Q16881
LQPTWNDLGDK	TXNDC5	Q8NBS9
EDFSEAGNYLK	TXNDC16	Q9P2K2
ILFLDPSGK	TXNDC12	O95881
TAFQEALDAAGDK	TXN	P10599
VGEFSGANK	TXN	P10599
CMPTFQFFK	TXN	P10599
C[CAM]MPTFQFFK	TXN	P10599
NYSDTPPTSK	TWSG1	Q9GZX9
STVEELHEPIPSLFR	TWSG1	Q9GZX9
TEISVESK	TWF2	Q6IBS0
GLVGAAHTR	TULP3	O75386
NFQIVDPK	TULP2	O00295
VAEDAFTLDYR	TULP1	O00294
DATIQELK	TUFT1	Q9NNX1
GTVVTGTLER	TUFM	P49411
TTLTAAITK	TUFM	P49411
INDDDSFTTFFSETGNGK	TUBA8	Q9NY65
NTESIIELQNK	TUB	P50607
AADDTWEPFASGK	TTR	P02766
SAAFEDEAK	TTN	Q8WZ42
SLHSIIR	TTLL12	Q14166
WEAEAVAAAK	TTLL11	Q8NHH1
YIQLTQLK	TTC9B	Q8N6N2
EIYQEALK	TTC19	Q6DKK2
SLGYTGAR	TSTD1	Q8NFU3
GLQLSVAAPR	TSPEAR	Q8WU66
FVFGTTPEDILR	TSP1	P07996
LPELAPSGFR	TSKU	Q8WUA8
IPSLPPSTQTLK	TSHR	P16473
DFIYR	TSHB	P01222
VLEGNEQFINAAK	TRY3	P35030
ADVQSIIGLQR	TRIM28	Q13263
SEWLDPSQK	TRIM24	O15164
AAWVR	TRH	P20396
SASDLTWDNLK	TRFE	P02787
GPYQPK	TREML4	Q6UXN2
EGQTLDVK	TREM1	Q9NP99
TNFDVYSQK	TREH	O43280
AAFQASTR	TRABD2B	A6NFA1
HLDYVK	TRABD2B	A6NFA1
ALLEEFPDK	TRABD2A	Q86V40
WTGHIPGDVVR	TPST2	O60704
AGGVSLSK	TPST1	O60507
FPPTSSLR	TPP1	O14773
LPEPTSGVIAR	TPO	P07202
TIDDLEEK	TPM4	P67936
TIDDLEDEVYAQK	TPM2	P07951
SIDDLEDELYAQK	TPM1	P09493
VIADNVK	TPI1	P60174
VEYLDDR	TP2	P04637
SVPLPTLK	TOX4	O94842
GYLETPQPEK	TOR3A	Q9H497
ALVVK	TOR2A	Q5JU69
GSAIDEDIVTR	TOR1B	O14657
GYEIDEDIVSR	TOR1A	O14656
GISLLPDK	TOGARAM1	Q9Y4F4
YEVTVVSVR	TNXB	P22105
AVSYPASVR	TNXB	P22105
DITISNVTK	TNR	Q92752
EEQNIIFR	TNN	Q9UQP3
AHLTVVR	TNFSF15	O95150
AGYYYIYSK	TNFSF14	O43557
AGLEEAPAVTAGLK	TNFSF13B	Q9Y275
GLQAQGYGVR	TNFSF13	O75888
TSEETISTVQEK	TNFSF10	P50591
GVAETPTYPWR	TNFRSF6B	O95407
DEQVPFSK	TNFRSF1B	P20333
LLLGTGTDAR	TNFRSF18	Q9Y5U5
GSSWSADLDK	TNFRSF12A	Q9NP84
ALVAVVAGNSTTPR	TNFRSF11A	Q9Y6Q6
TEIEEDSFR	TNFRSF11A	Q9Y6Q6
LAILYR	TNFAIP8	O95379
LPGGYGLPYTTGK	TNFAIP6	P98066
TGIIDYGIR	TNFAIP3	P21580
VLLVELPAFLR	TNFAIP2	Q03169
ALFSTLK	TNFAIP1	Q13829
TPSDKPVAHVVANPQAEGQLQWLNR	TNFA	P01375
IAVSYQTK	TNF	P01375
SIPVSAR	TNC	P24821
SFSTFDK	TNC	P24821
VSQTDNSITLEWR	TNC	P24821
LDAPSQIEVK	TNC	P24821
STIVSIFK	TMX3	Q96JJ7
EFNLNELYQR	TMX2	Q9Y320
VLLIETQR	TMPRSS2	O15393
IVQLVLHEK	TMPRSS11E	Q9UL52
LENSVTFTK	TMPRSS11D	O60235
LEEVNLNNIR	TMOD1	P28289
LPAHDLSGR	TMEM95	Q3KNT9
AEEVELYLEK	TMEM87A	Q8NBN3
QAQAQPHLPPAR	TMEM52	Q8NDY8
ATPWFLTSLGR	TMEM44	Q2T9K0
HPSLISSDSNNLK	TMEM25	Q86YD3
EDLTPFK	TMEM181	Q9P2C4
TILAVALISK	TMEM155	Q4W5P6
SPANGDYR	TMEM108	Q6UXF1
DYSVLYVVPGPVR	TMEFF2	Q9UIK5
QLLDQVEQIQK	TMED4	Q7Z7H5
TAAIVNSIR	TMC3	Q7Z5M5
APSSPLPGVPK	TMC3	Q7Z5M5
QLLVEVER	TLR4	O00206
LQVALGSK	TLR3	O15455
ILADATAK	TLN1	Q9Y490
AVASAAAALVLK	TLN1	Q9Y490
LNGTITSPGWPK	TLL2	Q9Y6L7
IPDPLVATGNK	TLL1	O43897
LDNLVAILDINR	TKT	P29401
ASYISSAR	TKFC	Q3LXA3
SIDQDYER	TJP2	Q9UDY2
GFGIAVSGGR	TJP2	Q9UDY2
IDGVLIR	TIPRL	O75663
STIYLVR	TIP	Q8TB96
AVAPGLVR	TINF2	Q9BSI4
ELAPGLHLR	TINAGL1	Q9GZM7
ITGWGEETLPDGR	TINAGL1	Q9GZM7
SWGENGYFR	TINAG	Q9UJW2
VVPASADPADTEK	TIMP4	Q99727
YQYLLTGR	TIMP3	P35625
IQYEIK	TIMP2	P16035
GFQALGDAADIR	TIMP1	P01033
NVLVGENLASK	TIE1	P35590
SLLGAFIPR	TICN1	Q08629
SLTVQPYR	THSD4	Q6ZMP0
YLLTNQSQGTLK	THSD1	Q9NS62
SSATIFGLYSSTDNSK	THSB4	P35443
TTGSGLLK	THPO	P40225
IPGLLNQTSR	THPO	P40225
GLPFDGR	THOP1	P52888
DELNDLIDR	THNSL2	Q86YJ6
LLEPFEVR	THEM6	Q8WUY1
YVPNSGQEDADR	THBS4	P35443
WLEASVVGK	THBS3	P49746
AVAQPGLQLK	THBS3	P49746
GNQPVGVGLEAAK	THBS2	P35442
GTSQNDPNWVVR	THBS1	P07996
TIVTTLQDSIR	THBS1	P07996
GFLLLASLR	THBS1	P07996
GPDPSSPAFR	THBS1	P07996
LVPNPDQK	THBS1	P07996
GFQWVTGDNNTSYSR	THBD	P07204
SGAEEQGPIDGPSK	TGON2	O43493
DDIPSTQGNLVK	TGFBR3	Q03167
IELPTTVK	TGFBR1	P36897
TLSQLSQQEGIK	TGFBR1	P36897
IPSETLNR	TGFBI	Q15582
FNVSSVEK	TGFB3	P10600
SDEEYYAK	TGFB2	P61812
ASATSATLELDR	TGFB1I1	O43294
GGEIEGFR	TGFB1	P01137
AQHLQSSR	TGFB1	P01137
VAGESAEPEPEPEADYYAK	TGFB1	P01137
ILGDPEALR	TGFB1	P01137
EAVPEPVLLSR	TGFB1	P01137
GQILSK	TGFB	P01137
TAGQGPGQLQR	TGBR3	Q03167
ETEEIVSASNSSR	TG	P01266
ATSFGSLR	TG	P01266
QNNGAFNETLFR	TFRC	P02786
YYFNPR	TFPI2	P48307
FYYNSVIGK	TFPI	P10646
LSPHNR	TFF2	Q03403
ASVEYIK	TFEC	O14948
EYLSETYGNK	TFEB	P19484
ELTDAESR	TFEB	P19484
SAYNVYVAER	TFAM	Q00059
YLGEEYVK	TF	P02787
EGYYGYTGAFR	TF	P02787
HSTIFENLANK	TF	P02787
WLWEPTAPEK	TEX264	Q9Y6I9
AGTETAILATK	TEX101	Q9BY14
AEGLSGYAVR	TEPP	Q6URK8
LGPISADSTTAPLEK	TENX	P22105
APTAQVESFR	TENA	P24821
NILVGENYVAK	TEK	Q02763
ELQALEEELR	TEDC1	Q86SX3
ATFQFNAFR	TECTB	Q96PL2
NADVEVGPWR	TECTA	O75443
SQEIIPFPSTK	TDP2	O95551
GYLAFR	TDGF1	P13385
GVFSQK	TCTN3	Q6NUS6
SSLGPVGLDK	TCP1	P17987
LSSLQAGTK	TCN2	P20062
NGENLEVR	TCN1	P20061
YAESGDAFDIQR	TBXAS1	P24557
VHFHPDSPAK	TBX10	O75333
LQQQLTQAQETLK	TBL2	Q9Y4P3
LEAAYLDLQR	TBCA	O75347
ISVYYNEATGGK	TBB5	P07437
ISVYYNEAYGR	TBB1	Q9H4B7
TGQQLTSDQLPIK	TARSH	Q7Z7G0
FVPLPASAK	TAPBP	O15533
SQALPK	TANGO2	Q6ICL3
LVPVLSAK	TALDO1	P37837
ENFQNWLK	TAGLN2	P37802
AAEDYGVIK	TAGLN	Q01995
GPGLAPPPLR	TACSTD2	P09758
SLFTEGR	TAC4	Q86UU9
SHSSLEGLLK	TAC3	Q9UHF0
ALNSVAYER	TAC1	P20366
ATGDWFYDQK	SYTL4	Q96C24
FSAGTYPR	SYCN	Q0VAF6
TIIGDFQK	SYAP1	Q96A49
IDGIIDK	SYAP1	Q96A49
LLQTLETITNK	SVEP1	Q4LDE5
AEIYALNR	SVBP	Q8N300
IPQIEDAEIHNK	SUSD4	Q5VX71
EETVNLTTDSR	SUSD1	Q6UWL2
LPTEEEWEFAAR	SUMF2	Q8NBJ7
FVNSTGYLTEAEK	SUMF1	Q8NBK3
SVAIEVDGR	SULF2	Q8IWU5
EIEALQDK	SULF1	Q8IWU6
IYLGQLQR	SUDS3	Q9H7L9
INFDDNAEFR	SUCLG2	Q96I99
LVGGTTPGK	SUCLG1	P53597
TEQDLALGTDAEGQK	STXBP3	O00186
YETTGLSEAR	STXBP2	Q15833
LSLPTDLK	STXB5	Q5T5C0
QALSEIETR	STX1A	Q16623
AALNEIESR	STX11	O75558
QNFLQNVEGTK	STOX1	Q6ZVD7
GTGALLLR	STOML2	Q9UJZ1
ADPEELFTK	STK24	Q9Y6E0
NPVIAQK	STIP	P31948
SGIIIIAIHR	STEAP4	Q687X5
AHALR	STC2	O76061
VAAQNSAEVVR	STC1	P52823
SFLYSAAK	STC1	P52823
IQEEELQR	STARD7	Q9NQZ5
SPLGQYK	STAB2	Q8WWQ8
NLQYGIESFSNK	ST8SIA6	P61647
TLNVLHNR	ST8SIA4	Q92187
HNQTLSLR	ST8SIA2	Q92186
VVAHSSVFR	ST6GALNAC6	Q969X2
VIAHSSIQR	ST6GALNAC5	Q9BVH7
DTTSFEAFFQSK	ST6GALNAC2	Q9UJ37
GSYYDSFK	ST6GAL1	P15907
VLAITSSSIPK	ST3GAL4	Q11206
LPAELATK	ST3GAL3	Q11203
LVPGYAGLQR	ST3GAL2	Q16842
LSAWFDER	ST3GAL1	Q11201
GDADSVLSLTFR	ST14	Q9Y5Y6
SLAAAAGK	SST	P61278
YSLVQDYVK	SSPO	A2VEC9
LGPTLGAGTTR	SSC5D	A1L4H1
GPILLDNVK	SSC4D	Q8WTU2
SGDSEVYQLGDVSQK	SSBP1	Q04837
AFSYYGPLR	SRSF7	Q16629
TVWIAR	SRSF7	Q16629
IYVGNLPPDIR	SRSF1	Q07955
LLIISAPDPSNR	SRPX2	O60687
LLIVSTPTAR	SRPX	P78539
ISTVVSSK	SRP14	P37108
FGQNFLEK	SRL	Q86TD4
SGTVDPQELQK	SRI	P30626
IQDLNR	SRGN	P10124
TDLFPK	SRGN	P10124
SPEDEEK	SPX	Q9BT56
WPVQESK	SPTY2D10S	A0A0U1RRN3
ALGEEVTR	SPTBN2	O15020
AQEASVLLR	SPTB	P11277
VTILGETAER	SPTA1	P02549
TQLENIQK	SPTA1	P02549
IEALNEK	SPTA1	P02549
GTIIPAQQK	SPRR4	Q96PI1
YGAPGSSLR	SPRN	Q5BIV9
DALSASVVK	SPP2	Q13103
VLPPGNR	SPP2	Q13103
GDSVVYGLR	SPP1	P10451
YSITFTGK	SPON2	Q9BUD6
LTFYGNWSEK	SPON1	Q9HCB6
DEVEDDYFR	SPOCK3	Q9BQ16
DEVEDDYIK	SPOCK2	Q92563
DWFGALHEDANR	SPOCK1	Q08629
YGNELAGSR	SPOCK1	Q08629
YFYNR	SPINT4	Q6UDR6
SELAR	SPINT3	P49223
YTSGFDELQR	SPINT1	O43278
FVHFGK	SPINK9	Q5DT21
TIVECLK	SPINK8	P0C7L1
ILFEGLNITK	SPINK8	P0C7L1
ENDPIEGLDGK	SPINK5	Q9NQ38
EVPVAAGK	SPINK4	O60575
EGGHNIK	SPINK2	P20155
QTSILIQK	SPINK1	P00995
AATVFNTLK	SPESP1	Q6UW49
DFDDSLEK	SPATA6	Q9NWH7
ALSAQQQTLK	SPATA20	Q8TB22
SSSQELGLK	SPARCL1	Q14515
DEDNNLLTEK	SPARC	P09486
NVLVTLYER	SPARC	P09486
LEAGDHPVELLAR	SPARC	P09486
TPPYQVHISHR	SPAG11B	Q08648
YHLPYAAR	SPAG11A	Q6PDA7
SSGNIFHK	SPACA7	Q96KW9
HILDDIR	SPACA5	Q96QH8
GAPLIR	SPACA3	Q8IXA5
HFSNTGLDR	SOSTDC1	Q6X4U4
VVEGQGWQAFK	SOST	Q9BQB4
STDFFQSR	SORL1	Q92673
EQAALVSK	SOGA1	O94964
VLLSNLQR	SOGA1	O94964
AVVVHAGEDDLGR	SOD3	P08294
VTGVVLFR	SOD3	P08294
YQEALAK	SOD2	P04179
GVFDHR	SNX2	O60749
ENGGSSSILYR	SNTB2	Q13425
TIIQSPYEK	SNTB1	Q13884
ELFPPTALK	SNED1	Q8TER0
EGVVHGVATVAEK	SNCA	P37840
FPPPLSPPYGPGR	SMR3A	Q99954
VTTNPNLR	SMPDL3A	Q92484
SWSWNYYR	SMPD1	P17405
DPQLEIAYR	SMOC2	Q9H3U7
VISLPELK	SMOC1	Q9H4F8
EPSTGDNIR	SMIM7	Q9BQ49
LDQVEQELNELR	SMC3	Q9UQE7
SLNDLEK	SMARCA4	P51532
ILTGTDAPK	SMARCA4	P51532
SLGDLEK	SMARCA2	P51531
SLVPQLR	SMARCA2	P51531
VLSNTEDLPLVTK	SLURP2	P0DP57
VLVEQTK	SLITRK6	Q9H5Y7
SPSFGPK	SLITRK6	Q9H5Y7
ISGIVAGK	SLITRK4	Q8IW52
LSDGIVVK	SLITRK4	Q8IW52
IPGNWQIK	SLITRK1	Q96PX8
LDLNGNNITR	SLIT2	O94813
YLQLVDLSNNK	SLIT1	O75093
HAEVVASIK	SLC9A3R2	Q15599
AGLLAGDR	SLC9A3R1	O14745
VIDDEEYEK	SLC8A1	P32418
LSVPDGFK	SLC4A1	P02730
TLSDVQK	SLC44A1	Q8WWI5
GALDAQLR	SLC38A10	Q9HBR0
AAYFGIYDTAK	SLC25A5	P05141
TVEALYK	SLC25A3	Q00325
TEGAFGLYR	SLC25A25	Q6KCM7
LQVQGQSIDAR	SLC25A14	O95258
IVSLDPSEAGPPR	SLAMF1	Q13291
GEFAIDGYSVR	SKAP2	O75563
LIYNFK	SIRPD	Q9H106
VPPTLEVTQQPVR	SIRPA	P78324
LNLQTGER	SIL1	Q9H173
LSLSWR	SIGLEC9	Q9Y336
AGNDISWK	SIGLEC7	Q9Y286
LSWTWR	SIGLEC7	Q9Y286
VTDTEYSEIK	SIGLEC6	O43699
TLGLELPGVK	SIGLEC16	A6NMB1
TVLENLR	SIGLEC16	A6NMB1
YYFQVER	SIGLEC12	Q96PQ1
WNYIYDK	SIGLEC12	Q96PQ1
FQLTGDPAK	SIGLEC10	Q96LC7
VAYAPR	SIGLEC10	Q96LC7
TPLPPGAPSPESK	SIGLEC10	Q96LC7
GTQADYAEVK	SIGLEC10	Q96LC7
ELGLGDSGSYR	SIGLEC1	Q9BZZ2
NLTFEGPLPEK	SIAE	Q9HAT2
LGAPALTSR	SHMT2	P34897
QFIPNVAEK	SHH	Q15465
VYVVAER	SHH	Q15465
VDPGLPLEK	SHE	Q5VZ18
LDVDQALNR	SHBG	P04278
TSSSFEVR	SHBG	P04278
FLEANK	SH3BGRL2	Q9UJC5
GDYDAFFEAR	SH3BGRL	O75368
ALELDPDNETYK	SGTA	O43765
TPPSEEDSAEAER	SGTA	O43765
TTAGQPTGWYK	SGSH	P51688
GLQVIEVTAYNR	SGCA	Q16586
VELFPNGQSVGEK	SFTPD	P35247
LGQAEGR	SFTPC	P11686
FLEQEVNVLPLK	SFTPB	P07988
SPTGEWLPR	SFTPB	P07988
AAAAGGGVR	SFRP5	Q5T4F7
NYSYVIHAK	SFRP4	Q6FHJ7
SVLWLK	SFRP2	Q96HF1
SQYLLTAIHK	SFRP1	Q8N474
VLSSIEQK	SFN	P31947
YLAEVATGDDK	SFN	P31947
NVVGGQR	SFN	P31947
GAEYVSAR	SF3B1	O75533
LITAQQILK	SERPINI2	O75830
NGEEFSFLK	SERPINI1	Q99574
AVLSAEQLR	SERPINH1	P50454
VATTVISK	SERPING1	P05155
LLDSLPSDTR	SERPING1	P05155
FDPSLTQR	SERPINF2	P08697
LSYEGEVTK	SERPINF1	P36955
IEVLEEGTK	SERPINE3	A8MV23
VFQQVAQASK	SERPINE1	P05121
NYNLVESLK	SERPIND1	P05546
LPGIVAEGR	SERPINC1	P01008
VAEGTQVLELPFK	SERPINC1	P01008
IEDGFSLK	SERPINC1	P01008
STEVEVLLPK	SERPINB9	P50453
LSSFYSLK	SERPINB5	P36952
LNGLYPFR	SERPINB2	P05120
DGPSYFTVSFNR	SERPINA9	Q86WD7
AQWANPFDPSK	SERPINA7	P05543
ITQDAQLK	SERPINA6	P08185
QINDYVAK	SERPINA5	P05154
GFQQLLQELNQPR	SERPINA5	P05154
IVDLLK	SERPINA5	P05154
AVVEVDESGTR	SERPINA5	P05154
DFYVDENTTVR	SERPINA44	P29622
IAPANADFAFR	SERPINA4	P29622
ADLSGITGAR	SERPINA3	P01011
LAFYNPGR	SERPINA12	Q8IW75
QESFFVDER	SERPINA11	Q86U17
TVIEVDER	SERPINA10	Q9UK55
QINDYVEK	SERPINA1	P01009
LSITGTYDLK	SERPINA1	P01009
GDGFDSR	SERBP1	Q8NC51
CINQLLCK	SEPP1	P49908
DVSQSSISFQIEK	SEMG2	Q02383
LQTSLHPAHQDR	SEMG2	Q02383
HLGGSQQLLHNK	SEMG1	P04279
NLNSPNGVLLSR	SEMA6D	Q8NFY4
APPALLTR	SEMA6C	Q9H3T2
ASLSEDR	SEMA6B	Q9H3T3
SLGESPTLR	SEMA6A	Q9H2E6
TALIQDIER	SEMA4G	Q9NTN9
LLFAGSR	SEMA4C	Q9C0C4
AQATPWTQTQAVR	SEMA3F	Q13275
ITLEVVEEEK	SEMA3E	O15041
TEYGLLIR	SEMA3D	O95025
NAAEIVQYGVK	SEMA3C	Q99985
TFGTFSSTK	SEMA3B	Q13214
TDQGLLLR	SEMA3A	Q14563
TPLFHSK	SEM7A	O75326
NEIDYLNK	SELP	P16109
GADIVR	SELP	P16109
AYSWNISR	SELP	P16109
AEIEYLEK	SELL	P14151
TLPFSR	SELL	P14151
DDFLIYDR	SELENOP	P49908
LPTDSELAPR	SELENOP	P49908
NYIAQNAIEAAER	SELENOO	Q9BVL4
DGFLGVSR	SELENON	Q9NZV5
YEELER	SELENOM	Q8WWX9
WNTDSVEEFLSEK	SELENOF	O60613
IYVVDVGSEPR	SELENBP1	Q13228
SQPEPLVVK	SELENBP1	Q13228
EASIVGENETYPR	SEL1L	Q9UBV2
AGAQQGLSR	SECTM1	Q8WVN6
YEVLTVQEPPR	SECISBP2	Q96T21
FASSPLR	SEC31A	O94979
EEQEETSAIR	SEC24D	O94855
AVLIPHHK	SEC23IP	Q9Y6Y8
VGDLSPR	SEC14L2	O76054
VGEIVVFR	SEC11A	P67812
TASHGDLIR	SE6L2	Q6UXD5
TTSHTELVR	SE6L1	Q9BYH1
AASLHWTSER	SDHD	O14521
LQDPFSLYR	SDHB	P21912
FPDDVNPVTK	SDHAF4	Q5VUM1
FADGSIR	SDHA	P31040
YSEFFTGSK	SDF4	Q9BRK5
LTHVLTGK	SDF2L1	Q9HCN8
LLNTR	SDF2	Q99470
ITSIVK	SDCBP	O00560
ISPVEESEDVSNK	SDC4	P31431
EGEAVVLPEVEPGLTAR	SDC1	P18827
DEGSYSLEEPK	SDC1	P18827
EQEATPRPR	SDC1	P18827
FVLHTDGK	SCUBE3	Q8IX30
GLLPTSVSPR	SCUBE2	Q9NQ36
HSDGTFTSELSR	SCT	P09683
DVFFGPK	SCRG1	O75711
YENEVLQLEEDER	SCN1B	Q07699
IGALYIR	SCLY	Q96I15
IFAYYDVSK	SCGN	O76038
VPLPVDK	SCGB3A2	Q96PL1
LLLSSLGIPVNHLIEGSQK	SCGB3A1	Q96QR1
TINPQVSK	SCGB2A2	Q13296
ELLQEFIDDNATTNAIDELK	SCGB2A2	Q13296
TINSDISIPEYK	SCGB2A1	O75556
LNPPPEALAAK	SCGB1D4	Q6XE38
FDAPPEAVAAK	SCGB1D2	O95969
APLEAVAAK	SCGB1D1	O95968
LVDTLPQKPR	SCGB1A1	P11684
SVNPYLQGQR	SCG5	P05408
LFPAPSEK	SCG3	Q8WXD2
LYTDDEDDIYK	SCG2	P13521
IILEALR	SCG2	P13521
GAQSGPEGR	SCARF1	Q14162
VIEGINR	SBSN	Q6UWP8
ALDGINSGITHAGR	SBSN	Q6UWP8
GAVVAGSR	SARS	P49591
NSGSQLASLLK	SARM1	Q6SZW1
AAGHLVR	SARDH	Q9UL12
IELDK	SAP30	O75446
VGEYSLYIGR	SAMP	P02743
LGALALPR	SAMD1	Q6SPF0
GPGGVWAAK	SAA4	P35542
GAEDSLADQAANK	SAA2	P0DJI9
GPGGAWAAEVISNAR	SAA2	P0DJI9
GPGGVWAAEAISDAR	SAA1	P0DJI8
EANYIGSDK	SAA1	P0DJI8
GNFHAVYR	S10A8	P05109
GTNYLADVFEK	S10A7	P31151
LTWASHEK	S100A9	P06702
DLQNFLK	S100A9	P06702
NIETIINTFHQYSVK	S100A9	P06702
ALNSIIDVYHK	S100A8	P05109
LQDAEIAR	S100A6	P06703
SANAEDAQEFSDVER	S100A14	Q9HCY8
SLDVNQDSELK	S100A13	Q99584
GHFDTLSK	S100A12	P80511
SLEPDTFQGLER	RTN4RL2	Q86UN3
VFLQNNR	RTN4RL1	Q86UN2
TALDADDR	RTN3	O95197
GIVDSER	RTN3	O95197
SVLQAVQK	RTN1	Q16799
IDLQVPSSESK	RTF1	Q92541
SQQHHGLAADLGK	RTBDN	Q9BSG5
LQILSLR	RSU1	Q15404
ALYLSDNDFEILPPDIGK	RSU1	Q15404
LTVLPPELGNLDLTGQK	RSU1	Q15404
QFYLYK	RSPO4	Q2I0M5
EIIQHPSAK	RSPO3	Q9BXY4
AQEQHSVFLATDR	RSPO2	Q6UXX9
EGLYLHK	RSPO1	Q2MKA7
LSPIPEEVPK	RSF1	Q96T23
VFYGNSDR	RS1	O15537
DFSFDQSER	RPTN	Q6XPR3
LLLAAR	RPSA	P08865
LFNLSK	RPS6	P62753
IGVITNR	RPS4X	P62701
AELNEFLTR	RPS3	P23396
GIVLEK	RPS23	P62266
ATFDAISK	RPS2	P15880
NIEDVIAQGIGK	RPLP2	P05387
INALIK	RPLP1	P05386
AVVGVVAGGGR	RPL8	P62917
AVDFAER	RPL8	P62917
LVEAIR	RPL7A	P62424
LAFVIR	RPL7	P18124
IDISNVK	RPL6	Q02878
LVIQDK	RPL5	P46777
VAFSVAR	RPL3	P39023
AGNLGGGVVTIER	RPL22	P35268
SQDIYLR	RPL18	Q07020
LTIQNR	RPL12	P30050
FSGTVR	RPL10A	P62906
IVAGYASR	RPIA	P49247
EIYSADYYR	ROR1	Q01973
ISDLGLSR	ROR1	Q01973
AESEQLAR	ROCK1	Q13464
LSVAVLR	ROBO4	Q8WZ75
AYQFDIAK	ROBO2	Q9HCK4
LGDTYPSISNAR	RNPEP	Q9H4A4
ESGAEVYFR	RNLS	Q5VYX0
LEDAGVR	RNH1	P13489
QGGVPGTFANR	RNF220	Q5VTB9
EIVSLLER	RNF150	Q9ULK6
QEVWLANGAAESR	RNASET2	O00584
EDFVALER	RNASEH1	O60930
IPHTINDLVEPPEHR	RNASE9	P60153
DSQQFHLVPVHLDR	RNASE7	Q9H1E1
YSAAAQYK	RNASE6	Q93091
FNTFIHEDIWNIR	RNASE4	P34096
NQNTFLR	RNASE3	P12724
DPPQYPVVPVHLDR	RNASE2	P10153
NFYTLSIDYPR	RNASE13	Q5GAN3
ASALFQSNK	RNASE10	Q5GAN6
LTNGSR	RNASE1	P07998
SPQAFYR	RLN3	Q8WXF3
DDVIK	RLN1	P04808
LVDLAAGGATAAEVTK	RIPPLY1	Q0D2K3
SAPPSPALSR	RIMS2	Q9UQ26
GQLEVEIIR	RIMS2	Q9UQ26
AAYQVAALPK	RIDA	P52758
DEGLGISTDK	RIC3	Q7Z5B4
FIQTDAPK	RGS18	Q9NS28
SDLFLK	RGS10	O43665
YIGTTIVVR	RGMA	Q96B86
TWAGVSSK	RGL4	Q8IZJ4
NSFSFSDEK	RGCC	Q9H4X1
IQEVAGSLIFR	RETN	Q9HD89
YWGVASFLQK	RET4	P02753
ISDFGLSR	RET	P07949
EANAVLAR	REPS2	Q8NFH8
LFDASDSSSYK	REN	P00797
IISVELPGDAK	RELN	P78509
EASTIAEYISGYQR	REG4	Q9BYZ8
STGFLK	REG3G	Q6UW15
STAFLR	REG3A	Q06141
NVLQVLAR	REEP6	Q96HR9
VEHFLEQR	REEP6	Q96HR9
ASAFLPQSK	REELD1	A0A1B0GV85
NLSFVWK	REELD1	A0A1B0GV85
EDFPWSGK	RECQL	P46063
DILQNVFK	RECQL	P46063
YSPGWDAK	RDH5	Q92781
TVIVTGANTGIGK	RDH13	Q8NBN7
VVVITGANTGIGK	RDH12	Q96NR8
VVVVTGANTGIGK	RDH11	Q8TC12
LEEGAAVK	RCSD1	Q6JBY9
DFQAISDVIGNK	RCOR1	Q9UKL0
EFDQLTPEESQAR	RCN3	Q96D15
QQFVEYDK	RCN2	Q14257
TFDQLTPDESK	RCN1	Q15293
DPNGLPPEAQK	RBP4	P02753
VPTVLQTAGK	RBP3	P10745
EQTVDR	RBM4B	Q9BQ04
GAIEVLIR	RBM25	P49756
EENAVFK	RBBP8	Q99708
SSSVLGGR	RASGRP2	Q7LDG7
TVQTLGSLSK	RASA3	Q14644
DAIYTIPVK	RASA2	Q15283
VLAEVQEGR	RARRES1	P49788
GLQVALEEFHK	RAPPES2	Q99969
YVVVSGTPEK	RAPGEF5	Q92565
VDLEGER	RAP2B	P61225
GSVFQR	RAP1GDS1	P52306
TIVQSGGIK	RAP1GDS1	P52306
IPLAGLSK	RAP1GAP2	Q684P5
YDPTIEDSYR	RAP1B	P61224
VVSAFLK	RANGAP1	P46060
GAVAIADAIR	RANGAP1	P46060
LVLVGDGGTGK	RAN	P62826
DLVGDVPEAR	RAG2	P55895
TVLDQAR	RAG1	P15918
ISLTSSPVR	RAET1E	Q8TD07
ILNDDTALK	RAD23B	P54727
ILSDDVPIR	RAD23A	P54725
IIVDELK	RACK1	P63244
AIATVSENTK	RABEP1	Q15276
QSFENLGNWQK	RAB9B	Q9NP90
SSFFR	RAB8A	P61006
ATIGADFLTK	RAB7A	P51149
SSLTPLGPPVSR	RAB36	O95755
LDQETLR	RAB32	Q13637
LISEAR	RAB30	Q15771
TASNVEEAFINTAK	RAB2A	P61019
VLDVDGVK	RAB26	Q9ULW5
TSLVLR	RAB21	Q9UL25
FHTITTSYYR	RAB10	P61026
LLSGLEVPR	R3HDML	Q9H3Y0
DFVTVLAK	QSOX2	Q6ZRP7
QLVDIPEGQLEAR	QSOX1	O00391
QDEGSEATGFLPAAGEK	QRFP	P83859
QAADFTLK	QPRT	Q15274
GVSPSASAWPEEK	QPCT	Q16769
VLVYGGR	QDRP	P09417
TLLVEAEGIEQEK	PZP	P20742
YPLYVIPK	PXYLP1	Q8TE99
LVATVWAR	PXDNL	A1KZ92
SVYENGFNTPR	PXDN	Q92626
QAELTVQVK	PVR	P15151
VYTVDLGR	PUGR	P01833
SQASVQGELAQLK	PTX4	Q96A99
SQASPSEDEETFELR	PTX3	P26022
TILFSYGTK	PTX3	P26022
ADLHAVQGWAAR	PTX3	P26022
ATDVLNK	PTX3	P26022
YGLFK	PTTG1IP	P53801
DIEEGAIVNPGR	PTPRZ1	P23471
EAGALGPAR	PTPRS	Q13332
YSSPANLYVR	PTPRS	Q13332
TAPYPPQNISVR	PTPRO	Q16827
LEPLGSYR	PTPRJ	Q12913
DTEVLLVGLEPGTR	PTPRJ	Q12913
YAAELAENR	PTPRJ	Q12913
AVIPGLR	PTPRJ	Q12913
VALTGVR	PTPRJ	Q12913
TGTFIAIDR	PTPRJ	Q12913
YNNVLPYDISR	PTPRJ	Q12913
GASDTYVTYLIR	PTPRJ	Q12913
SVEYLR	PTPRG	P23470
GSGPLSPSIQSR	PTPRF	P10586
VEVEAVNSTSVK	PTPRD	P23468
AELGSTDNDLER	PTPRCAP	Q14761
NSNVIPYDYNR	PTPRC	P08575
GTLPGR	PTPN18	Q99952
INAAEIESR	PTPN11	Q06124
NGDVIELK	PTPN11	Q06124
LTFEYR	PTPA	Q15257
SANASFNIK	PTK7	Q13308
YLTQETNK	PTHRP	P12272
AVSEHQLLHDK	PTHLH	P12272
SLALADDAAFR	PTH2	Q96A98
ADVNVLTK	PTH	P01270
TVTINASSSR	PTGS2	P35354
VSQASIDQSR	PTGS2	P35354
YQSFNEYR	PTGS2	P35354
VILDGNSLEK	PTGR2	Q8N8N7
DVNVNFEK	PTGES3	Q15185
GESGQSWPR	PTGES3	Q15185
WFSAGLASNSSWLR	PTGDS	P41222
NNIDDVVR	PTEN	P60484
GVTIPSQR	PTEN	P60484
VLFSSNGGVVK	PTBP1	P26599
YTDVAFLDDR	PSPN	O60542
DLPETGVWLPEPPR	PSORS1C2	Q9UIG4
SEGHPSHPPAEDR	PSORS1C2	Q9UIG4
LIISELR	PSME3	P61289
VEAFQTTISK	PSME2	Q9UL46
VDVFR	PSME1	Q06323
ALDLVAAK	PSMD3	O43242
FIGEGAR	PSMC5	P62195
VIAATNR	PSMC3	P17980
GTTAVLTEK	PSMB7	Q99436
LAAIAESGVER	PSMB6	P28072
GFFGLGGR	PSMB5	P28074
LNLYELK	PSMB3	P49720
VLPGLK	PSMB10	P40306
IHFIAPK	PSMB10	P40306
VEIATLTR	PSMA4	P25789
QAYTQFGGK	PSMA4	P25789
SILYDER	PSMA2	P25787
IIIYGPAYSGR	PSG9	Q00887
LQLSETNR	PSG8	Q9UQ74
YGPAYSGR	PSG7	Q13046
SNPVTLNVLYGPDLPR	PSG6	Q00889
FQLSETNR	PSG2	P11465
IHPSYTNYR	PSG2	P11465
LFIPQITPK	PSG11	Q9UQ72
FQLPGQK	PSG1	P11464
AVGLLTVISK	PSCA	O43653
ELLDYK	PSAT1	Q9Y617
LLTVSSHNLESK	PSAPL1	Q6NUJ1
QEILAALEK	PSAP	P07602
LSAEAVFEK	PRUNE1	Q86TP1
VALYVDWIR	PRTN3	P24158
VTELQPR	PRSS8	Q16651
ADVGIYAK	PRSS58	Q8IYP2
EVASIILHK	PRSS55	Q6UWB4
ASVFYGPDPK	PRSS54	Q6PEW0
TAGPQAGAPSPWPWEAR	PRSS53	Q2L4Q9
VLTPAQPPPPSR	PRSS51	A0A1B0GVH4
EVIILNNK	PRSS50	Q9UI38
WINATISR	PRSS48	Q7RTY5
ASYPLK	PRSS3P2	Q8NHM4
VAGNHTQWYEVNR	PRSS38	A1L453
YVSWIENTAK	PRSS37	A4D1T9
VPVAAAVSILTQR	PRSS36	Q5K4E3
DYNVAVR	PRSS35	Q8N3Z0
VLLPPDYSEDGAR	PRSS33	Q8NF86
LSSPAVINAR	PRSS3	P35030
DTEFGYQPK	PRSS27	Q9BQR3
GTPLPTYEEAK	PRSS23	O95084
IVQGVQLR	PRSS22	Q9GZN4
WPWQGSLR	PRSS21	Q9Y6M0
STEPQLSGVGDR	PRSS16	Q9NQE7
SDYDIALVR	PRSS12	P56730
VYNYVK	PRSS1	P07477
EPLGSAIAR	PRRT4	C9JH25
AELDDAGSSLLR	PRRT3	Q5FWE3
TGVIHEK	PRRC1	Q96M27
QLSLPR	PRR4	Q16378
GFPFVPPSR	PRR27	Q6MZM9
LGAELGK	PRPSAP1	Q14558
IDLTLLNR	PRPF8	Q6P2Q9
SSEQILATLK	PRPF19	Q9UMS4
VEPSVFLPASK	PROZ	P22891
APDLQDLPWQVK	PROZ	P22891
DFAEHLLIPR	PROZ	P22891
FSAEFDFR	PROS1	P07225
NNLELSTPLK	PROS1	P07225
VYFAGFPR	PROS	P07225
NNFGNGR	PROK2	Q9HC23
FPDGR	PROK1	P58294
TLAFPLTIR	PROCR	Q9UNN8
SQDASDGLQR	PROCR	Q9UNN8
ANSFLEELR	PROC	P04070
GENFTETDVK	PRNP	P04156
GPLVNASLR	PRMT5	O14744
EFIQEPAK	PRMT5	O14744
EPLVDVVDPK	PRMT1	Q99873
ALANFTATSSK	PRLR	P16471
TPDINPAWYASR	PRLH	P81277
DLFDR	PRL	P01236
IDNYLK	PRL	P01236
SPSESFIGR	PRKD1	Q15139
AQQEQELAADAFK	PRKCSH	P14314
LDNILLDK	PRKCQ	Q04759
LSFADR	PRKCQ	Q04759
LGVTGNIK	PRKCD	Q05655
VLLGELK	PRKCD	Q05655
IYIQAHIDR	PRKCB	P05771
GTEELYAIK	PRKCA	P17252
VVDVIGTK	PRKAR2B	P31323
VSILESLDK	PRKAR1A	P10644
LEYAFK	PRKACB	P22694
VSITEK	PRKACB	P22694
VEAPFIPK	PRKACA	P17612
DQYYNIDVPSR	PRG4	Q92954
GPALTTPK	PRG4	Q92954
EPAPTTPK	PRG4	Q92954
AIGPSQTHTIR	PRG4	Q92954
EEDIVEVQGSPR	PRG3	Q9Y2Y8
SETSTFETPLGAK	PRG2	P13727
GNLVSIHNFNINYR	PRG2	P13727
SGSFPVDTQR	PRF1	P14222
YVLLSIR	PREP	P48147
VINIDFR	PREP	P48147
ISSVPAINNR	PRELP	P51888
LSILYPATTGR	PRDX6	P30041
VVFVFGPDK	PRDX6	P30041
LPFPIIDDR	PRDX6	P30041
YSEGEWASGGVR	PRDX5	P30044
LLADPTGAFGK	PRDX5	P30044
LVQAFQYTDK	PRDX4	Q13162
ATAVVDGAFK	PRDX2	P32119
SVDEALR	PRDX2	P32119
TDEGIAYR	PRDX2	P32119
EGGLGPLNIPLLADVTR	PRDX2	P32119
QITVNDLPVGR	PRDX1	Q06830
ADEGISFR	PRDX1	Q06830
DISLSDYK	PRDX	Q06830
NVLGEQLFEDK	PRDM12	Q9H4Q4
NYSVLYFQQK	PRCP	P42785
GSSLDADPQSSGR	PRCD	Q00LT1
GPILPGTK	PRAP1	Q96NZ9
VLDPHTQLSTHEAPGR	PRAC2	D3DTV9
EDTLAFSEWGSPHAAVPR	PPY	P01298
DSFGLK	PPT2	Q9UMR5
LVEIVHPSQEEDR	PPP6R3	Q5H9R7
LAGGDWFTSR	PPP2R1A	P30153
SLETVYLER	PPP1R7	Q15435
YDSLLGR	PPP1R112A	O14974
LNIDSIIQR	PPP1CC	P36873
GVSFTFGADVVSK	PPP1CB	P62140
VASDLDR	PPL	O60437
AESEVANLR	PPL	O60437
TVENFVALATGEK	PPIC	P45877
TVDNFVALATGEK	PPIB	P23284
FEDENFILK	PPIA	P62937
NIQSLEVIGK	PPBP	P02775
ICLDPDAPR	PPBP	P02775
IC[CAM]LDPDAPR	PPBP	P02775
TTSGIHPK	PPBP	P02775
GKEESLDSDLYAELR	PPBP	P02775
YVANLFPYK	PPA1	Q15181
SYELPDGQVITISNEWFR	POTEJ	P0CG39
IIDGVPVEITEK	POSTN	Q15063
LLQEEVTK	POSTN	Q15063
LLQGDTPVR	POSTN	Q15063
FSTFLSLLEAADLK	POSTN	Q15063
AQALEISGGFDK	PON3	Q15166
VVAEGFDSANGINISPDDK	PON2	Q15165
IQNILTEEPK	PON1	P27169
YVYIAELLAHK	PON1	P27169
WTVGLYPGK	POMGNT2	Q8NAT1
GIQHTPISIK	POMGNT1	Q8WZA1
SQTPLVTLFK	POMC	P01189
LPQLPPGAQLVK	POLL	Q9UGP5
YFGDFEK	POLB	P06746
GYDQIIPK	POGLUT1	Q8NBL1
EILGLDPK	POFUT2	Q9Y2G5
VFVATDAVR	POFUT2	Q9Y2G5
LEPLQAYHR	POFUT1	Q9H488
VFPDNITR	PODNL1	Q6PEZ8
ELYLTSNR	PODN	Q7Z5L7
LDISPQDK	PNPLA4	P41247
ANHEEVLAAGK	PNP	P00491
TGEFAIVSGK	PNLIPRP3	Q17RR3
ILPWSPEK	PNLIPRP1	P54315
IIVETNVGK	PNLIP	P16233
DPEQQLELNR	PMEPA1	Q969W9
QLYPEWTEAQR	PMEL	P40967
SNTTALAEFGK	PM20D1	Q6GTS8
FGAVVIAK	PLXNB1	O43157
GENLGLEFR	PLXNA4	Q9HCM2
ALEVDSR	PLXNA2	O75051
SGIPYLDYR	PLXNA2	O75051
ELWVDVAEANR	PLXDC1	Q8IUK5
GNGPHDNGIIVSTR	PLXB2	O15031
AVEPQLQEEER	PLTP	P55058
EGHFYYNISEVK	PLTP	P55058
GAFFPLTER	PLTP	P55058
NEALIALLR	PLSL	P13796
INNFSADIK	PLS3	P13797
ILSIDGGGTR	PLPL8	Q9NP80
TLGLGEEWR	PLOD3	O60568
VYIDPLK	PLOD2	O00469
VLGQGEEWR	PLOD2	O00469
LYPGYYTR	PLOD1	Q02809
LSSPAVITDK	PLG	P00747
LFLEPTR	PLG	P00747
VETPVGER	PLEKHO2	Q8TD55
QLQTLAPK	PLD3	Q8IV08
AFIPGGPSPGSR	PLBD2	Q8NHP8
NGDAYGFYNNSVK	PLBD1	Q6P4A8
LWEEGEELELVEK	PLAUR	Q03405
SDALQLGLGK	PLAU	P00749
DVPGVYTK	PLAT	P00750
TVDHLGTEVK	PLAC9	Q5JTB6
GTPSK	PLAC1	Q9HBJ0
EYFWGLSK	PLA2G7	Q13093
TQSYK	PLA2G5	P39877
TFYNASWSSR	PLA2G3	Q9NZ20
YLFSVSER	PLA2G2E	Q9NZK7
QVTGK	PLA2G2D	Q9UNK4
GIPVDDTDR	PLA2G2C	Q5R387
FSNSGSR	PLA2G2A	P14555
APYNK	PLA2G1B	P04054
IPVIGPLK	PLA2G15	Q8NCC3
SLGFVSK	PLA2G12B	Q9BX93
NGVHK	PLA2G12A	Q9BZM1
IGLVEQGGVK	PLA1A	Q53H76
GDYPLEAVR	PKM2	P14618
CDENILWLDYK	PKM2	P14618
TGWSQVVPDPNK	PKDCC	Q504Y2
TETLALQR	PKD1	P98161
AQAVYEVSR	PKD1	P98161
VENFIQK	PITPNB	P48739
VPTFVR	PITPNA	Q00169
GLAYGLYLR	PITHD1	Q9GZP4
ALQDAIR	PIPOX	Q9P0Z9
FYTIEILK	PIP	P12273
TFYWDFYTNR	PIP	P12273
ELVHTYK	PINLYP	A6NC86
VALAVAVLK	PILRB	Q9UKJ0
LGSLSER	PILIN3	O60664
QLITLQEQVK	PIK3AP1	Q6ZUJ8
ALGQLISK	PIGT	Q969N2
IIEGEPNLK	PIGR	P01833
SPTVVK	PIGR	P01833
VLDSGFR	PIGR	P01833
ILLNPQDK	PIGR	P01833
TTVEIK	PIGR	P01833
LFAEEK	PIGR	P01833
VPGNVTAVLGETLK	PIGR	P01833
LGAESR	PIGL	Q9Y2B2
VEITTETIK	PIGK	Q92643
ANSLLNQTQQPYR	PIBF1	Q8WXW3
GAPAFQLNR	PIANP	Q8IYJ0
VPFNGQDPVK	PI3	P19957
WDEELAAFAK	PI16	Q6UXB8
SPENSLDPK	PI16	Q6UXB8
AQLDSADIPK	PI15	O43692
ADTLALR	PHYKPL	Q8IUZ5
YVLIR	PHPT1	Q9NRX4
FLNASANK	PHLPP1	O60346
LYPTYSTK	PHLD	P80108
LQVVGR	PHGDH	O43175
LGLDYEER	PHB2	Q99623
FYGPEGPYGVFAGR	PGRMC1	O00264
IVLANDPDADR	PGM2	Q96G03
GIVISFDAR	PGM2	Q96G03
DIQSFYIDR	PGLYRP4	Q96LB8
SAWEAR	PGLYRP3	Q96LB9
TFTLLDPK	PGLYRP2	Q96PD5
VPTPQAIR	PGLYRP1	O75594
LLTVPFEK	PGLS	O95336
THLLSR	PGLS	O95336
AAVPSIK	PGK1	P00558
HSPGR	PGF	P49763
SYYSVYDLGNNR	PGC	P20142
LLSGPYFWSLPSR	PGBM	P98160
NVESGEEELASK	PGAM5	Q96HS1
AIEAVAAQGK	PGAM4	Q8N0Y7
YFPQWK	PGA3	P0DJD8
DSPSVWAAVPGK	PFN1	P07737
YESQLR	PFDN6	O15212
IDFLTK	PFDN5	Q99471
IQPALQEK	PFDN5	Q99471
AFTELQAK	PFDN1	O60925
AAPVDLELK	PFDN1	O60925
TTSQVRPR	PF4	P02776
DGVIR	PET117	Q6UWS5
IANVFTNAFR	PERM	P05164
AVYEAVLR	PEPD	P12955
ELLETGDNR	PENK	P01210
FIQQWK	PEF1	Q9UBV8
ELLDTVTAPQK	PEDF	P36955
TESIIHR	PEDF	P36955
HWLVTDIK	PEBP4	Q96S96
YQFFVYLQEGK	PEBP4	Q96S96
VLTPTQVK	PEBP1	P30086
NVDAIDDAAAPK	PDZD8	Q8NEN9
QASLPGSPQALR	PDZD2	O15018
FFPYNYHR	PDZD11	Q5EBL8
SVGEGPYSELAK	PDYN	P01213
TSTVLTR	PDLIM7	Q9NR12
LSLGLSR	PDLIM7	Q9NR12
INLESEPQDGNYFEHK	PDLIM3	Q53GG5
DFEQPLAISR	PDLI1	O00151
ALSSESFER	PDK3	Q15120
ATVELYEDR	PDK3	Q15120
NLAEELGK	PDILT	Q8N807
DVIELTDDSFDK	PDIA6	Q15084
LLSTVAQAVK	PDIA5	Q14554
QFAPEYEK	PDIA4	P13667
YGVSGYPTLK	PDIA3	P30101
NFEQVAFDETK	PDIA2	Q13087
LEEGPPVTTVLTR	PDHA1	P08559
DSANSAPK	PDGFRL	Q15198
DQLVLGR	PDGFRB	P09619
YVSELTLVR	PDGFRB	P09619
VDSDNAYIGVTYK	PDGFRA	P16234
GNGYVQSPR	PDGFD	Q9GZP0
NTVLVWR	PDGFC	Q9NRA1
AFVFGR	PDGFC	Q9NRA1
SHSGGELESLAR	PDGFB	P01127
TVIYEIPR	PDGFA	P04085
KPIFK	PDGF2	P01127
AQLGGPELQR	PDF	Q9HBH1
GVNNSYIQR	PDE5A	O76074
DQSEPLGR	PDE12	Q6L8Q7
VTEDALIR	PDE12	Q6L8Q7
LTPSAIFDR	PDE11A	Q9HCR9
DLQQSIAR	PDCD6IP	Q8WUM4
GDSVSDSGSDALR	PDCD4	Q53EL6
ASFHIPQVQVR	PDCD1LG2	Q9BQ51
LATISVNK	PCYOX1L	Q8NBM8
IFSQETLTK	PCYOX1	Q9UHG3
NFHFHDWK	PCSK6	P29122
DGLSLQGSR	PCSK5	Q92824
EELEEELDEAVER	PCSK2	P16519
VIWAEQQYEK	PCSK1	P29120
EGNLAIQQAGK	PCOLCE2	Q9UKZ9
YDALEVFAGSGTSGQR	PCOLCE	Q15113
YYLAPK	PCNA	P12004
VQLVVGDGR	PCMT1	P22061
TVIVTPSQR	PCK2	Q16822
TQLFAVNPR	PCDHGA11	Q9Y5H2
SLGAGQVVAK	PCDHA6	Q9UN73
SVVAGHVVAK	PCDHA10	Q9Y5I2
VLDEADLSR	PCDHA1	Q9Y5I3
VNLNEEPTTIFK	PCDH15	Q96QU1
LSVAAFAER	PCDH12	Q9NPG4
AEAPELSPTGTR	PCDH12	Q9NPG4
GFVDDIIQPSSTR	PCCB	P05166
LDHHPEWFNVYNK	PCBD1	P61457
AHVSPLFK	PAXIP1	Q6ZW49
LYILGGEVAESAQK	PAXIP1	Q6ZW49
LATPPVVAR	PAX4	O43316
DEVEVYTDPAHIR	PAX2	Q02962
NDAVNEIVAVK	PATE1	Q8WXA2
NVVASIQTK	PARP15	Q460N3
VTTHPLAK	PARK7	Q99497
EGLWTQEFK	PAPPA2	Q9BXP8
AYLDVNELK	PAPPA	Q13219
VGISAVALR	PAPP2	Q9BXP8
WLPYYSAPNK	PAPLN	O95428
IENITAPK	PAMR1	Q6UXH9
EAEAVVETK	PAM	P19021
LSAIFR	PAK1	Q13153
LEEQILR	PAGR1	Q9BTK6
AIVQLVNER	PAFAH1B3	Q15102
VNQLLK	PAFAH1B2	P68402
QDLELPK	PAEP	P09466
TYQGSYGFR	P53	P04637
ALAPEYAK	P4HB	P07237
ELAEPWLQR	P4HA3	Q7Z4N8
EYILVEEAK	P4HA2	O15460
GVAVDYLPER	P4HA1	P13674
WGLEEEDFQPR	P3H4	Q92791
EQEWIEAK	P3H3	Q8IVL6
LFYDISEK	P3H2	Q8IVL5
VQADDLVK	P3H1	Q32P28
NGYEIGTIK	OXNAD1	Q96HP4
LLSSGLR	OXCT1	P55809
ILYPEFNK	OVGP1	Q12889
GSYPWQVSLK	OVCH2	Q7RTZ1
LPPQNNPVSTVK	OVCH1	Q7RTY7
GEGGTTNPHIFPEGSEPK	OTUB1	Q96FW1
GQQIYVYSK	OTOR	Q9NRC9
GNIGLGGVK	OTOL1	A6NHN0
ILFAIDGER	OTOGL	Q3ZCN5
LYLQVDQR	OTOG	Q6ZRI0
VLAYLNSR	OTOA	Q7RTW8
ILLNNAAFR	OTC	P00480
SFSGFGSPLDR	OSTN	P61366
LPLTPVSLK	OSMR	Q99650
SGLNIEDLEK	OSM	P13725
EGVAAPLQYR	OSCAR	Q8IYS5
WLTDEDTR	OS9	Q13438
EHVAHLLFLR	ORM2	P19652
ENGTISR	ORM1	P02763
LQSSGIQPAAFR	OPTC	Q9UBM4
VPPSSFSR	OPRPN	Q99935
ITVNYPPYISK	OPCML	Q14982
TLDISNNR	OMG	P23515
STNGQTIQLK	OMD	Q99983
LEGQISAR	OLR1	P78380
LNAADLSTQK	OLFML2B	Q68BL8
DEAQPEVIVLSR	OLFML2A	Q68BL7
SAVGNLALR	OLFML1	Q6UWY5
VQSINYNPFDQK	OLFM4	Q6UX06
VYYSYSTK	OLFM3	Q96PB7
YQSNVVVK	OLFM2	O95897
LSAAGGGTLDR	OLFM1	Q99784
SNAIEVNIPR	OIT3	Q8WWZ8
ETVIIPNEK	OGN	P20774
FDDESAEEIR	ODR4	Q5SWX8
YLTYR	ODAPH	Q17RF5
EAINFR	ODAM	A1E959
VFEDSVR	OCRL	Q01968
WTSPPGVIR	OCLN	Q16625
SLQSELDEINK	OCLN	Q16625
EDLTTLLPR	OC90	Q02509
VTALGGGK	OBP2B	Q9NPH6
THFNTAQGFR	OAS1	P00973
ALILGELEK	OAF	Q86UD1
TLNLGGNALDR	NYX	Q9GZU5
AGAAGALPAQR	NXPH4	O95158
IFGWGDFYSNIK	NXPH3	O95157
IISPLR	NXPH2	O95156
VVEFEVSPQSTLETK	NXPH2	O95156
ENDTDLDLR	NXPH1	P58417
NINIQWQK	NXPE4	Q6UWF7
QVPDVGPVPFVK	NXPE3	Q969Y0
EVSYLTDK	NXPE1	Q8N323
GLQEFLDR	NUP155	O75694
EFGEEALNSLQK	NUDT9	Q9BW91
LQLEIDQK	NUDC	Q9Y266
LSDLDSETR	NUDC	Q9Y266
ATVTPSPVK	NUCKS1	Q9H1E3
EEDEEPESPPEK	NUCKS1	Q9H1E3
QVIDVLETDK	NUCB2	P80303
AATSDLEHYDK	NUCB2	P80303
LQAANAEDIK	NUCB1	Q02818
QVIVVASGK	NUBPL	Q8TB37
AHVPSWK	NTS	P30990
GLGELR	NTRK1	P04629
LGYYR	NTNG2	Q96CW9
TQIYTEEGK	NTNG1	Q9Y2I2
GDQDAWVPR	NTN5	Q8WTR8
GPGLIAAR	NTN3	O00634
GDQSLWIR	NTN1	O95631
VTVNYPPYISEAK	NTM	Q9P121
ESAGAPANR	NTF4	P34130
ENYQSTLPK	NTF3	P20783
VIYPAVEGR	NT5E	P21589
TGAIIPELR	NT5DC3	Q86UY8
NTEYFNQLK	NT5C3A	Q9H0P0
IILTR	NT5C	Q8TCD5
QDLYPALK	NSDHL	Q15738
AVLGANDPEK	NSDHL	Q15738
QYHVQFFGDAPER	NSD2	O96028
VPGASEVIR	NRXN3	Q9HDB5
DLFIDGQSK	NRXN1	Q9ULB1
LGPALVPLHR	NRTN	Q99748
DGDSESADLLGK	NRP2	O60462
TFPALSTR	NRP1	O14786
GTGSETNQETLR	NRN1L	Q496H8
GHFQR	NRG4	Q8WWG1
EYVPTDLVDSK	NRG3	P56975
YVSALTTPAR	NRG2	O14511
FSTQEEIQAR	NRG1	Q02297
ILTFQGSK	NRCAM	Q92823
LVVVGAGGVGK	NRAS	P01111
NVAVDELSR	NQO2	P16083
SIPTDNQIK	NQO1	P15559
HYINLITR	NPY	P01303
YYSALR	NPY	P01303
SSQAGIPVR	NPW	Q8N729
SLNFEELK	NPVF	Q9HCQ7
LVEAFGGATK	NPTXR	O95502
VAELEDEK	NPTX2	P47972
LPFVINDGK	NPTX1	Q15818
TSFQR	NPS	P0C0P6
EVATEGIR	NPPB	P16860
NLLDHLEEK	NPPA	P01160
HGAHGAALWGR	NPNT	Q6UXI9
GPSSVEDIK	NPM1	P06748
LGFGVSQTK	NPL	Q9BXD5
THAPK	NPIPB15	A6NHN6
GGPAWSGSLEWSR	NPFFR2	Q9Y5X5
SQAFLFQPQR	NPFF	O15130
LSVEGFAVDK	NPEPPS	P55786
YQGGFLISR	NPEPPS	P55786
TYSYLNK	NPC2	P61916
ANVFLSLR	NPB	Q8NG41
LYIQNLGR	NOTUM	Q6P988
SSADFLQR	NOTCH3	Q9UM47
ALGTLLHTNLR	NOTCH2	Q04721
VTDLDAR	NOTCH2	Q04721
ILLDHFANR	NOTCH2	Q04721
VFLEIDNR	NOTCH2	Q04721
AEDEALLSEEDDPIDR	NOTCH2	Q04721
NSSFHFLR	NOTCH1	P46531
GTFPDAR	NONO	Q15233
ADIIR	NODAL	Q96S42
AAVATTR	NOC2L	Q9Y3T9
EGLGASEAVADIK	NOA1	Q8NC60
EAVEAAVK	NNMT	P40261
VDEEFQSPFASQSR	NMU	P48645
TQEATHPVK	NMS	Q5H8A3
LVQASEELLR	NME3	Q13232
EHYVDLK	NME1	P15531
SLEPSSPSPLGTAPHTSLR	NMB	P08949
SLSLAGNK	NLRP5	P59047
IEINLSTR	NLRP3	Q96P20
FQPPESPSSWTGIR	NLGN4Y	Q8NFZ3
ELVEQDIQPAR	NLGN3	Q9NZ94
FSAWQYAGTDK	NKPD1	Q17RQ9
SALTR	NIPSNAP3A	Q9UFN0
INIILSETDR	NIF3L1	Q9GZT8
VFALYNDEER	NID2	Q14112
SGYEFADDR	NID2	Q14112
YALSNSIGPVR	NID1	P14543
TGAVYVAEIGAK	NHLRC3	Q5JS37
GVAGPGPIGR	NGRN	Q9NPE2
ASVEQLQK	NGLY1	Q96IV0
VLFSTQPPR	NGF	P01138
TDDGWIFGER	NGEF	Q8N5V2
VPLQQNFQDNQFQGK	NGAL	P80188
ALGVPFVPR	NFE2L3	Q9Y4A8
YLEDTDR	NFE2L3	Q9Y4A8
VQSLYQEVFGR	NFE2L1	Q14494
YNFTPDPDFK	NETO1	Q8TDF5
LELQQLQAER	NESTIN	P48681
VSISTLNK	NERGR1	Q7Z3B1
YTEYSFR	NEO1	Q92859
GTEYNFR	NEO1	Q92859
GAPYNALTGK	NENF	Q9UMX5
FTGSSWIK	NELL2	Q99435
HNGQVWTLK	NELL1	Q92832
IVQGIR	NEK9	Q8TD19
LDGPLPSGVR	NECTIN4	Q96NY8
YGLHVSPAYEGR	NECTIN4	Q96NY8
SYSTLTTVR	NECTIN4	Q96NY8
ITQVTWQK	NECTIN1	Q15223
GEAEYQEIR	NECTIN1	Q15223
GVEAQNR	NECTIN1	Q15223
VGGPHPK	NECTIN1	Q15223
YDEDAK	NECTIN1	Q15223
SSTWSPGSSDTGR	NECAB3	Q96P71
DLELEVK	NEBU	P20929
EPATINYPFEK	NDUFS8	O00217
GDGPWYYYETIDK	NDUFB5	O43674
VVEDIEYLK	NDUFA10	O95299
GGDITLR	NDRG2	Q9UN36
HHYVDSISHPLYK	NDP	Q00604
LSLQELPEDR	NDNF	Q8TB73
AEATIPLVPGR	NDFIP1	Q9BT67
VIAVNEVGR	NCHL1	O00533
TTVILPLAPFVR	NCHL1	O00533
VTDSSVSVQLR	NCCRP1	Q6ZVX7
APVLELEK	NCAN	O14594
SDEGIYR	NCAM2	O15394
GLGEISAASEFK	NCAM1	P13591
LALFPDK	NBL1	P41271
AAPPPINK	NBL1	P41271
GLLSVVR	NBEAL2	Q6ZNJ1
LEAALGR	NBEAL2	Q6ZNJ1
SGPTWWGPQR	NAXE	Q8NCW5
LSQALGNVTVVQK	NAXD	Q8IW45
VDGILSEDK	NAPSA	O96009
ALAQLSLSR	NAPRT	Q6XQN6
VISEYQK	NANS	Q9NR45
AVPEGFVIPR	NAMPT	P43490
LLPPYLR	NAMPT	P43490
LIVDVLSR	NAGS	Q8N159
QLAGLVANYYTPR	NAGLU	P54802
LGILTHLYR	NAGK	Q9UJ70
VVQDAQTFAEWK	NAGA	P17050
WVHVLIGK	NAAA	Q02083
QQLEALLNK	NAA38	Q9BRA0
NWQDYGVR	MZB1	Q8WU39
LTNNLEER	MYRFL	Q96LU7
APEILVR	MYOM2	P54296
YELNTETVK	MYOC	Q99972
TLVTLEQSR	MYO1G	B0I1T2
HVLVTLGEK	MYL6	P60660
GADPEETILNAFK	MYL2	P10916
DQATYEDFVEGLR	MYL1	P05976
ALELDSNLYR	MYH9	P35579
GALALEEK	MYH9	P35579
STIAALEAK	MYH11	P35749
ALDEETR	MYH11	P35749
LQELEGAVK	MYH10	P35580
YLFVDR	MYH10	P35580
TEEFEVTK	MYDGF	Q969H8
LVIVAK	MYDGF	Q969H8
DQIPELENNEK	MYC	P01106
LASYQAAR	MYC	P01106
EGQPLAGEEVSIR	MYBPC3	Q14896
EQLAAIFK	MXRA7	P84157
TEEITSTEGDLK	MXRA5	Q9NR99
DIPVLPK	MUCL1	Q96DR8
WVGDLPNGR	MUCL1	Q96DR8
LPPSPNNPPK	MUC7	Q8TAX7
EQQEEITFK	MUC6	Q6W4X9
GVQLSDWR	MUC5B	Q9HC84
GTFLDDTGK	MUC5AC	P98088
DVTALNVSTLK	MUC4	Q99102
FTSSITNTK	MUC3A	Q02505
LSVASPEDLTDPR	MUC20	Q8N307
DDTIYLTR	MUC2	Q02817
YVFNSDGTVTNDK	MUC19	Q7Z5P9
EVTVPVFYPTEK	MUC18	P43121
TVLDNATEVVK	MUC17	Q685J3
TTEVLDTSSEPK	MUC16	Q8WXI7
SQSSVLADSETSK	MUC16	Q8WXI7
ENITTSNLK	MUC15	Q8N387
SSVPSSTEK	MUC1	P15941
ETSATQR	MUC1	P15941
PAPGSTAPPAHGVSAPDTR	MUC1	P15941
NYGQLDIFPAR	MUC1	P15941
FRPGSVVVQLTLAFR	MUC1	P15941
YVPPSSTDR	MUC1	P15941
LGTQPYFFNK	MTX2	O75431
SGSSSAYTGYIER	MTTP	P55157
GPDGLTAFEATDNQAIK	MTPN	P58546
LPSQQGLAEAR	MTMR14	Q8NCE2
LVGDVDFEGVR	MTHFD2	P13995
WDAQIPHQHR	MST1	P26927
YTPTLR	MST1	P26927
SPLNDFQVLR	MST1	P26927
LTPLQYHVTQEK	MSRB3	Q8IXL7
SAIYPTSAK	MSRA	Q9UJ68
ELAVALAQK	MSLN	Q13421
DEIQGVIDEIR	MSH3	P20585
EEVVGLTETSSQPK	MS4A1	P11836
ISHFLK	MS4A1	P11836
DQAAEGINLIK	MRPS22	P82650
HLADHGQLSGIQR	MRPS14	O60783
QDGSTIHIR	MRPL55	Q7Z7F7
NASLISALSTGR	MRPL35	Q9NZE8
NYWER	MRPL32	Q9BYC8
NTEAVDLITR	MRPL27	Q9P0M9
DTSVEDALER	MRPL24	Q96A35
IVTTPQTVLR	MRPL21	Q7Z2W9
YTITPVK	MRPL2	Q5T653
GVSAVVVGADR	MRI1	Q9BV20
YTQLLR	MR1	Q95460
LYVVEK	MPZL1	O95297
SQPAPAEFR	MPST	P25325
FQVVDSR	MPST	P25325
QALAQISLPR	MPO	P05164
TVLHVLGDR	MPIG6B	O95866
ATAPFK	MNDA	P41218
AAVQVLDDIEK	MMUT	P22033
LTGTIQNDILK	MMUT	P22033
EAEPLVDIR	MMRN2	Q9H8L6
TPGVWK	MMRN2	Q9H8L6
ALEETQVSLDER	MMRN2	Q9H8L6
SLPGSLANVVK	MMRN1	Q13201
FLQSFAR	MMRN1	Q13201
AVIDDAFAR	MMP9	P14780
QLAEEYLYR	MMP9	P14780
GVVVPTR	MMP9	P14780
LFFFSGR	MMP9	P14780
FQTFEGDLK	MMP9	P14780
SLGPALLLLQK	MMP9	P14780
QVWVYTGASVLGPR	MMP9	P14780
AFALWSAVTPLTFTR	MMP9	P14780
FGNADGAACHFPFIFEGR	MMP9	P14780
LGLGADVAQVTGALR	MMP9	P14780
AFPVSSK	MMP8	P22894
NGTNVIVEK	MMP8	P22894
FYLYDSETK	MMP7	P09237
DAVDSAVEK	MMP3	P08254
TFPGIPK	MMP3	P08254
IDAAISDK	MMP3	P08254
QIAEDFPGIDSK	MMP3	P08254
EAEAFLEK	MMP28	Q9H239
ISDLFAR	MMP28	Q9H239
GGLQVEPYYPR	MMP28	Q9H239
VDAAFQYK	MMP27	Q9H306
NSSFGFDINK	MMP27	Q9H306
IQHLYGEK	MMP26	Q9NRE1
TFQLSADDIQR	MMP26	Q9NRE1
DGLQQLYGK	MMP25	Q9NPA2
GAHYWR	MMP25	Q9NPA2
FWEGLPAQVR	MMP25	Q9NPA2
EGIDTALR	MMP24	Q9Y5R2
IDAAYER	MMP24	Q9Y5R2
SYGYLLPYDSR	MMP24	Q9Y5R2
GNAYWK	MMP21	Q8N119
EDVVSVVK	MMP20	O60882
TYIFAGDK	MMP2	P08253
GAYYLK	MMP2	P08253
FPGDVAPK	MMP2	P08253
GALTGPLR	MMP2	P08253
YLLLGR	MMP19	Q99542
GQEYWK	MMP17	Q9ULZ9
YGLPYEDK	MMP17	Q9ULZ9
WSDGASYFFR	MMP17	Q9ULZ9
HITYSIK	MMP16	P51512
ENGFTYFYK	MMP16	P51512
DVDNFK	MMP15	P51511
VEPGYPK	MMP14	P50281
LIEEDFPGIGDK	MMP13	P45452
IDAVFYSK	MMP12	P39900
FVLSGGR	MMP11	P24347
GVPSEIDAAFQDADGYAYFLR	MMP11	P24347
ALEGFPR	MMP11	P24347
GEYLFFK	MMP10	P09238
LIADDFPGVEPK	MMP10	P09238
IENYTPDLPR	MMP1	P03956
ILTLQK	MMP1	P03956
EYNLHR	MMP1	P03956
TYFFVANK	MMP1	P03956
AVLENSTAK	MMEL1	Q495T6
SIDPTLTR	MLXIPL	Q9NP71
SGEEGPVDPAEPIR	MLN	P12872
GYGYTINSR	MINPP1	Q9UNW1
VLEYLNDLK	MINP1	Q9UNW1
LASLFPALFSR	MINP1	Q9UNW1
IGGAQNR	MIF	P14174
ISPDR	MIF	P14174
LLDESESAASSR	MIER1	Q8N108
ASESQILSIAEK	MIA3	Q5JRA6
GQVVYVFSK	MIA	Q16674
NANTFISPQQR	MGP	P08493
YEELAR	MGLL	Q99685
GDVVDVYQR	MGAT4B	Q9UQ53
ETFGDSK	MGAT4A	Q9UM21
SEGLEISK	MGAT4A	Q9UM21
STAAGGWR	MGAT3	Q09327
LAQDAEVELER	MGAT1	P26572
SILPYPVSPK	MGA	Q8IWI9
EQTFVFTDSPDK	MFNG	O00587
EVTGIITQGAR	MFGE8	Q08431
SNYFR	MFAP5	Q13361
FNGSVSFFR	MFAP4	P55083
GFYYSLK	MFAP4	P55083
WYNSIGK	MFAP3L	O75121
VDDPDDLGER	MFAP3	P55082
VYVINK	MFAP2	P55001
AAELSPEER	MEX3C	Q5U5Q3
VVGLVVGPK	MEX3C	Q5U5Q3
LLDLGAGDGEVTK	METTL9	Q9H1A3
ASFSK	METTL7A	Q9H8H3
ADLESAEWK	METTL24	Q5JXM2
QFLPVSPK	METTL17	Q9H7H0
EVEQVYLR	METRNL	Q641Q3
LTLGGPDPR	METRN	Q9UJH8
TEFTTALQR	MET	P08581
SFISGGSTITGVGK	MET	P08581
GDLTIANLGTSEGR	MET	P08581
ETLDAQTFHTR	MET	P08581
DLGSELVR	MET	P08581
DGGVLSPILTR	MEST	Q5EB52
IWEGLTLR	MEST	Q5EB52
DFLVGQDR	MESD	Q14696
GVQINIK	MERTK	Q12866
LLESLPDVR	MERTK	Q12866
TDPLDRPTFSVLR	MERTK	Q12866
SQNYFTNR	MEPE	Q9NQ76
ISDFEDVIGQR	MEP1B	Q16820
ADTDGGLIFR	MELTF	P08582
NEDIQVGGLIR	MEI1	Q5TIA1
TVLFGVQPK	MEGF8	Q7Z7M0
STTITLTPSAETDVSLVYR	MEGF8	Q7Z7M0
GYELDTDQR	MEGF6	O75095
NNQLFVNLK	MEGF10	Q96KG7
ITIQIPK	MED1	Q15648
DDITVHDNIK	MEANEAL	Q5VSG8
VLTSDIEK	ME1	P48163
FQETSVFNETLR	MDGA1	Q8NFP4
VNAVFSQK	MDFIC	Q9P1T7
NNDGYIDYAEFAK	MCFD2	Q8NI22
FEIWYNAR	MCF2L	O15068
AAAANAVGLFSR	MCEE	Q96PE7
AAAFYK	MCEE	Q96PE7
TAELAR	MCCD1	P59942
EGSIEIDIPVPK	MCCC1	Q96RQ3
SELVVEVK	MCAM	P43121
FQASVATPR	MBL2	P11226
HEAIHTGAK	MAZ	P56270
GLFSFFQGR	MAU2	Q9Y6X3
DDYTIPDEYR	MATR3	P43243
GLNVGPNATR	MATN4	O95460
VGLVQFSSR	MATN4	O95460
GIEIYAVGVQR	MATN4	O95460
TQLQLTGPR	MATN4	O95460
SQDDISVWAAR	MATN4	O95460
IEFQLQAYTDK	MATN3	O15232
VGLLQYGSTVK	MATN2	O00339
VGIVFTDGR	MATN1	P21941
LETLGIGQR	MAT2B	Q9NZL9
GAVLPIR	MAT2A	P31153
GFDFK	MAT1A	Q00266
VEYITGPGVTTYK	MASP2	O00187
DSDLLSPSDFK	MASP1	P48740
SDFSNEER	MASP1	P48740
FGYILHTDNR	MASP1	P48740
LAYYGFTK	MARF1	Q9Y4F3
LTVEDLEK	MAPRE1	Q15691
TIWEVPER	MAPK14	Q16539
GQVFDVGPR	MAPK1	P28482
LGDVVEVLSK	MAP3K9	P80192
APWEPTPSAPPAR	MAP3K10	Q02779
QTGYLTIGGQR	MAP2K7	O14733
VLSPLR	MAP1B	P46821
VPLGSVIK	MAOB	P27338
FYQDLK	MANF	P55145
QIDLSTVDLK	MANF	P55145
LPQSTDPLR	MANBA	O00462
LWWDGVASDQQK	MAN2B2	Q9Y2E5
LQETTLVANQLR	MAN2B1	O00754
LPEEIQR	MAN1A1	P33908
VAQDQLR	MAN1A1	P33908
GLPPVDFVPPIGVESR	MAN1A1	P33908
SDIAIDDVK	MAMDC2	Q7Z304
GLHSEPGLEER	MALSU1	Q96EH3
GFSAEQIAR	MAGT1	Q9H0U3
LVVGAK	M6PR	P20645
FNISK	LYZL6	O75951
STDYGIFQINSR	LYZ	P61626
DQVETALK	LYVE1	Q9Y5Y7
LLGLSLAGK	LYVE1	Q9Y5Y7
TLVNPANVTFK	LYPLA1	O75608
ALIDQEVK	LYPLA1	O75608
WAEDK	LYPD6B	Q8NI32
SQIVGAASSR	LYPD4	Q6UWN0
EIVYPFQGDSTVTK	LYPD2	Q6UXB3
TTILFLK	LYPD1	Q8N2G4
GSFSLSVR	LYN	P07948
LYAVVTR	LYN	P07948
FPTWSVAQHLK	LYG2	Q86SG7
FPTWTPDQYLR	LYG1	Q8N1E2
FGIILR	LY86	O95711
TPDWYNPDR	LY75	O60449
LTYSSR	LY75	O60449
VWTDANLTAR	LY6K	Q17RY6
DHSVNK	LY6H	O94772
FVPVNWEPPQPLPFPK	LY6G5C	Q5SRR4
VPVPDIR	LY6G5B	Q8NDX9
FAVEEIIQK	LXN	Q9BS40
DLEAESSPPLR	LVRN	Q6Q4G3
SLQEALQNQLK	LUZP2	Q86TE4
EDAVSAAFK	LUM	P51884
ILGPLSYSK	LUM	P51884
FNALQYLR	LUM	P51884
FQLFGSPSGQK	LTF	P02788
YYGYTGAFR	LTF	P02788
VPSHAVVAR	LTF	P02788
VSLSQPR	LTBP4	Q8N2S1
NLPGSFR	LTBP4	Q8N2S1
WFLPDLPPSR	LTBP3	Q9NS15
ALLEAPLK	LTBP2	Q14767
EIPSLDQEK	LTBP1	Q14766
ASPGVPSER	LTBP1	Q14766
VVINGQEVK	LTA4H	P09960
QNSLLWR	LTA	P01374
SGDLPYDGR	LSR	Q86X29
SQPDLPISK	LSP1	P33241
SVDFNR	LSAMP	Q13449
ASPTANSGLLR	LRRFIP2	Q9Y608
LEGQVLR	LRRFIP2	Q9Y608
ASEVEVK	LRRFIP1	Q32MZ4
LQQLPADFGR	LRRC59	Q96AG4
LTHLNLSR	LRRC32	Q14392
LNLAENR	LRRC32	Q14392
VPNNIPPDIVK	LRRC17	Q8N6Y2
LDGLDEDGEK	LRPAP1	P30533
NPLSELPVVK	LRP8	Q14114
TTLVPNVGR	LRP6	O75581
YTGEGLR	LRP6	O75581
IYLVETK	LRP2	P98164
APDGAALATAR	LRP11	Q86VZ4
GVGGAPPTVTLLR	LRP1	Q07954
GDYSVLVPGLR	LRP1	Q07954
VTIASLPR	LRMP	Q12912
LNLGDNR	LRIG2	O94898
GQTLLAVAK	LRG1	P02750
GPLQLER	LRG1	P02750
DLLLPQPDLR	LRG1	P02750
VAAGAFQGLR	LRG1	P02750
LPPDPLFQR	LRFN5	Q96NI6
EYSPFR	LRCOL1	A6NCL2
DAVLDFVK	LRCH3	Q96II8
AAFFAER	LRBA	P50851
VIATLLR	LRBA	P50851
LDLSPWASVK	LPO	P22079
DFIDIESK	LPL	P06858
GTFSTTVTGR	LPA	P08519
GISSTTVTGR	LPA	P08519
GTYSTTVTGR	LPA	P08519
ALAAVLEELR	LOXL4	Q96JB6
FSTQIYNLGR	LOXL4	Q96JB6
EALFGAR	LOXL3	P58215
VEVQIGGPGPLR	LOXL3	P58215
VEVLVER	LOXL2	Q9Y4K0
ELGYVEAK	LOXL2	Q9Y4K0
AILSTYR	LOXL2	Q9Y4K0
ELGFGSAK	LOXL2	Q9Y4K0
ELGFGSAR	LOXL1	Q08397
QAPSLPLPGR	LOXL1	Q08397
SIVEGTPAYNDGR	LNX1	Q8TBB1
SSLNGDNFR	LNPEP	Q9UIQ6
IEPSVNFLK	LMAN2	Q12907
VAPSLK	LMAN1	P49257
DGSQTEK	LLCFC1	Q96L11
YPTGIFTR	LIPN	Q5VXI9
AFDWGSETK	LIPM	Q5VYY2
DGYILGIYR	LIPK	Q5VXJ0
ITGLDPAGPR	LIPI	Q6XZB0
YHQVSLLAR	LIPH	Q8WWY8
VVGHSIAR	LIPG	Q9Y5X9
FQAYDWGSPVQNR	LIPF	P07098
WLEESVQLSR	LIPC	P11150
FQAFDWGSSAK	LIPA	P38571
GGFAPAEK	LIMS1	P48059
ELGDPAGR	LIME1	Q9H400
YNVPLNR	LIMA1	Q9UHB6
EGAADDPWR	LILRB1	Q8NHL6
GYFDTFLLTK	LILRA6	P01703
THVQAGNLSK	LILRA5	A6NI73
NITDISQK	LIFR	P42702
LNATADILR	LIF	P15018
LAGVR	LHPP	Q9H008
VQEEIEEGK	LHFPL2	Q6ZUX7
IAWALSR	LGUL	Q04760
QLTEEIQR	LGMN	Q99538
LLQQLPSR	LGI4	Q8N135
FQELAVQAPR	LGI3	Q8N145
AGLSTVYK	LGI2	Q8N0V4
FQELNVQAPR	LGI1	O95970
INGDLQITK	LGALSL	Q3ZCW2
QNGSWGPEER	LGALS9	O00182
NTQIDNSWGSEER	LGALS9	O00182
LPFAAR	LGALS8	O00214
GPGVPFQR	LGALS7	P47929
GLVPPNASR	LGALS7	P47929
YSSDYFQAPSDYR	LGALS3BP	Q08380
IALDFQR	LGALS3	P17931
GNDVAFHFNPR	LGALS3	P17931
SFVLNLGK	LGALS1	P09382
SDLAVPSELALLK	LG3BP	Q08380
GPFSVEADPSR	LFNG	Q8NES3
INDISHTQSVSSK	LEPTIN	P41159
ESGVLLTDK	LEPR	P48357
DLLHVLAFSK	LEP	P41159
LVIPAHVR	LEFTY2	O00292
AQYVALLQR	LEFTY1	O75610
NAINNGVR	LECT2	O14960
FTAPSFIQR	LDLRAD4	O15165
VDFVGEVTSFR	LDLRAD2	Q5SZI1
IVVVTAGVR	LDHB	P07195
GLTSVINQK	LDHB	P07195
SLADELALVDVLEDK	LDHB	P07195
LVIITAGAR	LDHA	P00338
DLADELALVDVIEDK	LDHA	P00338
ASGVGLPGGSLPIK	LDB3	O75112
LPAPSIDR	LCP2	Q13094
SSSISSFK	LCP1	P13796
AYYHLLEQVAPK	LCP1	P13796
TSSVLEGSALQK	LCORL	Q8N3X6
NIEHLK	LCN9	Q8WX39
IVGSEIDSTGK	LCN8	Q6JVE9
AQAVWLGR	LCN6	P62502
WYVVGLAGNAILR	LCN2	P80188
TQDVSPQALK	LCN15	Q6UWW0
ISLLGR	LCN12	Q6JVE5
QNVSSFQSLK	LCN10	Q6JVE6
NNLEALEDFEK	LCN1	P31025
TYSVEYLDSSK	LCAT	P04180
SSGLVSNAPGVQIR	LCAT	P04180
GEIFHR	LBP	P18428
LQGSFDVSVK	LBP	P18428
ITLPDFTGDLR	LBP	P18428
EDQQSFTGSR	LAT2	Q9GZY6
LPGSYDSTSSDSLYPR	LAT	O43561
YHEEFEK	LASP1	Q14847
IVYPTEK	LASP1	Q14847
YLPALQQPQSPAR	LARGE2	Q8N3Y3
DGVPVIK	LAMTOR3	Q9UHA4
NGNQAFNEDNLK	LAMTOR2	Q9Y2Q5
SHTALLR	LAMP2	P13473
TVESITDIR	LAMP1	P11279
LEGTGLALSLR	LAMC3	Q9Y6N6
VPPGDSPLPVQLR	LAMC3	Q9Y6N6
LDPVYFVAPAK	LAMC2	Q13753
SLGLQLAK	LAMC2	Q13753
EEAQQLLQNGK	LAMC2	Q13753
LLNNLTSIK	LAMC1	P11047
VLPGAGLR	LAMB4	A4D0S4
IQEVGEITNLR	LAMB3	Q13751
LETQVSASR	LAMB3	Q13751
GFNAQLQR	LAMB3	Q13751
GQVLDVVER	LAMB2	P55268
TLLAQANSK	LAMB1	P07942
TPPYLQLQVTEK	LAMA5	O15230
LITEEANR	LAMA4	Q16363
LAASLNEAR	LAMA3	Q16787
FNISTPAFR	LAMA3	Q16787
EGSLPGNSTISIR	LAMA3	Q16787
AGTFGLQSAR	LAMA2	P24043
YYWAAPEAYLGNK	LAMA1	P25391
SSQVPQSR	LALBA	P00709
GIDYWLAHK	LALBA	P00709
LGPSESEAR	LAIR2	Q6ISS4
YTVLSVGPGGLR	LAG3	P18627
QVVEAAQAPIQER	LAD1	O00515
LVNTPYVDNSYK	LACTB	P83111
QFIENGSEFAQK	LACRT	Q9GZZ8
IAAELK	KYNU	Q16719
LPFLNWDAFPK	KRTDAP	P60985
QFSSSYLSR	KRT9	P35527
TLLDIDNTR	KRT9	P35527
IGLGGR	KRT9	P35527
EVTQLR	KRT9	P35527
HGVQELEIELQSQLSK	KRT9	P35527
GLTGFGSR	KRT85	P78386
AQYDDVASR	KRT85	P78386
IAVGGFR	KRT85	P78386
GLGSFGSR	KRT84	Q9NSB2
ILQSHISDTSVVVK	KRT83	P78385
LAGLEEALQK	KRT82	Q9NSB4
AQYDDIASR	KRT82	Q9NSB4
VEEFR	KRT80	Q6KB66
AQYDAVAAR	KRT80	Q6KB66
SEIADLNVR	KRT80	Q6KB66
YEDEINK	KRT8	P05787
LSELEAALQR	KRT8	P05787
AQYELIAQR	KRT79	Q5XKE5
TSFSSVTVSR	KRT79	Q5XKE5
VDELEAALR	KRT78	Q8N1N4
SLYNLGGSR	KRT77	Q7Z794
SEAEALYQTK	KRT76	Q01546
GNLEGELK	KRT76	Q01546
QLDSLLGER	KRT76	Q01546
ISSAGASFGSR	KRT75	O95678
GLSGGFGSR	KRT71	Q3SY84
SLYSLGGVR	KRT71	Q3SY84
TQYEEIALK	KRT71	Q3SY84
SGGYGFGR	KRT71	Q3SY84
LEAAIAEAEER	KRT7	P08729
SGFSSVSVSR	KRT6A	P02538
YEELQVTAGR	KRT6A	P02538
TEAESWYQTK	KRT5	P13647
ISISTSGGSFR	KRT5	P13647
FVSTTSSSR	KRT5	P13647
SEIAELNR	KRT4	P19013
VQFLEQQNK	KRT4	P19013
LTADDLR	KRT39	Q6A163
TITEEIR	KRT36	O76013
LPSLSPVAR	KRT35	Q92764
SDLESQVESLR	KRT34	O76011
EELLSLK	KRT33B	Q14525
LEGEINTYR	KRT32	Q14532
LASYLTR	KRT32	Q14532
YQTELSLR	KRT31	Q15323
AQYEDIAQR	KRT3	P12035
TVVQEVVDGK	KRT20	P35900
LLEGEDVK	KRT20	P35900
SLVGLGGTK	KRT2	P35908
YEELQVTVGR	KRT2	P35908
LASYLDK	KRT19	P08727
VIDDTNITR	KRT18	P05783
LEAEIATYR	KRT18	P05783
AQIFANTVDNAR	KRT18	P05783
QFTSSSSIK	KRT17	Q04695
EVASNSELVQSSR	KRT16	P08779
IHDWYQK	KRT15	P19012
YETELNLR	KRT14	P02533
VLDELTLSK	KRT13	P13646
LENEIQTYR	KRT10	P13645
YENEVALR	KRT10	P13645
SQYEQLAEQNR	KRT10	P13645
SEITELR	KRT10	P13645
SLLEGEGSSGGGGR	KRT10	P13645
NQILNLTTDNANILLQIDNAR	KRT10	P13645
VLDELTLTK	KRT10	P13645
SISISVAR	KRT1	P04264
FVSTTYSGVTR	KRT1	P04264
SWAVWYQQPR	KREMEN2	Q8NCW0
DWNYLEGSQK	KRBA2	Q6ZNG9
VEDAFYTLVR	KR1	P01116
LDIDSPPITAR	KPYM	P14618
LQLFPR	KPRP	Q5T749
FVSFLGR	KPNA2	P52292
DFVQPPTK	KNG1	P01042
TVGSDTFYSFK	KNG1	P01042
YFIDFVAR	KNG1	P01042
NGLSSFQAQPK	KNDC1	Q76NI1
YSPGGTPTAIK	KLKB1	P03952
DSVTGTLPK	KLKB1	P03952
IAYGTQGSSGYSLR	KLKB1	P03952
WEGPEQLFR	KLK9	Q9UKQ9
DQASLGSK	KLK8	O60259
LNSQAR	KLK7	P49862
ESSQEQSSVVR	KLK6	Q92876
LSELIQPLPLER	KLK6	Q92876
SPQVHFPK	KLK5	Q9Y337
LDESVSESDTIR	KLK4	Q9Y5K2
LSEPAELTDAVK	KLK3	P07288
NSQVWLGR	KLK2	P20151
DGPEQLR	KLK15	Q9H2R5
VLGSGTWPSAPK	KLK14	Q9P0G3
VEAGEQVR	KLK13	Q9UKR3
YIVHLGQHNLQK	KLK11	Q9UBX7
APHLHLSAASGAR	KLK10	O43240
LTEPADTITDAVK	KLK1	P06870
DVTVYNPELDK	KLHL11	Q9NVR0
GLSSSALPR	KLB	Q86Z14
YAADQFEPK	KL	Q9UEF7
LVANLPK	KITLG	P21583
LVVQSSIDSSAFK	KIT	P10721
QIPAPQGAVLVQR	KISS1	Q15726
DGLALGVGR	KIRREL3	Q8IZU9
SGLALGGQR	KIRREL2	Q6UWL6
EAFQANFSVGR	KIR3DX1	Q9H7L2
DGVPVPELYNR	KIR2DL4	Q99706
LLPSAPTLR	KIFC2	Q96AC6
LFVQDLATR	KIF5B	P33176
LSNLDPGNYSFR	KIAA0319	Q5VV43
NIEIYIQR	KIAA0100	Q14667
SVQEALR	KHK	P50053
EIPAIPSR	KERA	O60938
FGNLSTYLR	KDR	P35968
TNLTSSAEEPWK	KDM6A	O15550
SAELLLGK	KDM3B	Q7LBC6
GIFGSSAVPQPK	KDM1A	O60341
SGYITIGYR	KCTD12	Q96CX2
GSYTIGR	KCTD12	Q96CX2
SFLVWVNEEDHLR	KCRM	P06732
QAGVTPTWR	KCP	Q6ZWJ8
ELQSLYR	KCNIP3	Q9Y2W7
YPDTLLGSSEK	KCND1	Q9NSA2
LDTGGDLSR	KAZALD1	Q96I82
QLFEEQAK	KARS	Q15046
IHVLPTNR	KANSL2	Q9H9L4
SFAAALDER	KALRN	O60229
FYYLIASETPGK	KAIN	P29622
LLASFGDR	JMJD8	Q96S16
FTEPSR	JKAMP	Q9P055
IIVPLNNR	JCHAIN	P01591
IVLVDNK	JCHAIN	P01591
[truncated: 2,684 more rows]
